# Supplementary material for: Discovery of microbial glycoside hydrolases via enrichment and metaproteomics
Source: RSC Chem Biol. 2025 Sep 25;6(11):1809–21. doi: 10.1039/d5cb00049a (PMC12510369; doi:10.1039/d5cb00049a)
Supplement: CB-006-D5CB00049A-s002 [file CB-006-D5CB00049A-s002.xlsx]

## Sheet: Protein IDs cell pellet compost
Protein Group	Protein ID	Accession	-10lgP	Coverage (%)	Coverage (%) Sample 18	Area Sample 18	#Peptides	#Unique	#Spec Sample 18	PTM	Avg. Mass	Description
1	401231	MMBJNONL_04683	58922	63	63	2460000000000	39	27	689	Deamidation (NQ); Oxidation (M)	64364	hypothetical protein
4	401158	MMBJNONL_06043	57059	70	70	767000000000	49	49	349	Carbamidomethylation; Deamidation (NQ); Oxidation (M)	78668	Acetone carboxylase beta subunit
7	401148	MMBJNONL_06042	55385	74	74	73000000000	55	55	298	Carbamidomethylation; Deamidation (NQ); Oxidation (M)	87969	Acetone carboxylase alpha subunit
9	401128	MMBJNONL_04696	54326	93	93	225000000000	44	12	280	Carbamidomethylation; Deamidation (NQ); Oxidation (M)	53765	Phenylacetaldehyde dehydrogenase
2	401131	MMBJNONL_04763	53186	92	92	595000000000	57	47	407	Deamidation (NQ); Oxidation (M)	57313	60 kDa chaperonin
11	401135	MMBJNONL_13802	53012	85	85	185000000000	46	35	260	Deamidation (NQ); Oxidation (M)	57121	60 kDa chaperonin
14	401130	MMBJNONL_01207	52842	92	92	62600000000	45	13	256	Carbamidomethylation; Deamidation (NQ); Oxidation (M)	53832	Phenylacetaldehyde dehydrogenase
32	401156	MMBJNONL_13199	52673	69	69	16200000000	57	9	179	Deamidation (NQ); Oxidation (M)	99203	Aconitate/2-methylaconitate hydratase
18	401163	MMBJNONL_12766	52309	69	69	371000000000	54	53	228	Carbamidomethylation; Deamidation (NQ); Oxidation (M)	84429	Carbon monoxide dehydrogenase large chain
33	401170	MMBJNONL_13906	52014	64	64	3660000000	55	7	176	Deamidation (NQ); Oxidation (M)	99266	Aconitate/2-methylaconitate hydratase
16	401212	MMBJNONL_04498	51761	79	79	18000000000	40	20	244	Carbamidomethylation; Deamidation (NQ); Oxidation (M)	50174	Dihydrolipoyl dehydrogenase
3	401300	MMBJNONL_12993	51045	83	83	876000000000	31	18	383	Deamidation (NQ); Oxidation (M)	45573	Maltose/maltodextrin-binding periplasmic protein
8	401264	MMBJNONL_14125	49740	83	83	196000000000	30	17	281	Deamidation (NQ); Oxidation (M)	45574	hypothetical protein
43	401153	MMBJNONL_00177	49651	72	72	95500000000	45	41	138	Carbamidomethylation; Deamidation (NQ)	83797	Caffeine dehydrogenase subunit alpha
22	401127	MMBJNONL_11688	49176	96	96	7080000000	44	4	210	Carbamidomethylation; Deamidation (NQ); Oxidation (M)	51167	ATP synthase subunit beta
31	401165	MMBJNONL_07966	48963	68	68	5100000000	42	17	181	Carbamidomethylation; Deamidation (NQ); Oxidation (M)	72052	Acetyl-coenzyme A synthetase
25	401134	MMBJNONL_00357	48820	88	88	638000000	43	3	204	Carbamidomethylation; Deamidation (NQ); Oxidation (M)	51167	ATP synthase subunit beta
13	401217	MMBJNONL_05855	48805	74	74	101000000000	32	16	253	Deamidation (NQ); Oxidation (M)	68247	Oligopeptide-binding protein AppA
28	401372	MMBJNONL_03377	48669	88	88	327000000000	30	30	199	Carbamidomethylation; Deamidation (NQ); Oxidation (M)	35902	Acetoin:2 6-dichlorophenolindophenol oxidoreductase subunit alpha
27	401149	MMBJNONL_04722	48556	75	75	43400000000	48	18	202	Carbamidomethylation; Deamidation (NQ); Oxidation (M)	60679	Malate synthase A
20	401298	MMBJNONL_01922	48256	86	86	271000000000	27	17	207	Deamidation (NQ); Oxidation (M)	38105	D-xylose-binding periplasmic protein
36	401154	MMBJNONL_07817	47896	70	70	34700000000	43	18	166	Carbamidomethylation; Deamidation (NQ); Oxidation (M)	72194	Acetyl-coenzyme A synthetase
24	401224	MMBJNONL_03637	46812	69	69	30900000000	30	14	206	Deamidation (NQ); Oxidation (M)	65064	Oligopeptide-binding protein AppA
47	401178	MMBJNONL_01126	46696	58	58	106000000000	49	49	132	Carbamidomethylation; Deamidation (NQ); Oxidation (M)	98311	Pyruvate phosphate dikinase
83	401142	MMBJNONL_03385	46399	79	79	53700000000	34	33	97	Carbamidomethylation; Deamidation (NQ); Oxidation (M)	62040	Long-chain-fatty-acid--CoA ligase
78	401174	MMBJNONL_05331	46349	61	61	58500000000	41	36	98	Carbamidomethylation; Deamidation (NQ); Oxidation (M)	98138	Aconitate/2-methylaconitate hydratase
5	401133	MMBJNONL_11606	46209	90	90	34200000000	35	1	333	Carbamidomethylation; Deamidation (NQ); Oxidation (M)	43673	Elongation factor Tu
10	401132	MMBJNONL_09672	46168	90	90	670000000	35	1	264	Carbamidomethylation; Deamidation (NQ); Oxidation (M)	43716	Elongation factor Tu
128	401252	MMBJNONL_12011	46026	69	69	16200000000	25	12	77	Carbamidomethylation; Deamidation (NQ); Oxidation (M)	53123	NADP-dependent glyceraldehyde-3-phosphate dehydrogenase
46	401177	MMBJNONL_12484	45963	59	59	18100000000	48	15	123	Carbamidomethylation; Deamidation (NQ)	110728	Putative formate dehydrogenase
62	401161	MMBJNONL_02088	45559	68	68	3010000000	41	3	109	Carbamidomethylation; Deamidation (NQ); Oxidation (M)	65883	Fumarate reductase flavoprotein subunit
38	401162	MMBJNONL_00808	45269	69	69	117000000000	38	35	155	Carbamidomethylation; Deamidation (NQ); Oxidation (M)	66732	Phosphomethylpyrimidine synthase
69	401276	MMBJNONL_11812	45150	83	83	21500000000	27	5	106	Carbamidomethylation; Deamidation (NQ); Oxidation (M)	36100	1-deoxyxylulose-5-phosphate synthase YajO
41	401169	MMBJNONL_05973	45117	64	64	1810000000	36	5	142	Carbamidomethylation; Deamidation (NQ); Oxidation (M)	60739	Malate synthase A
101	401210	MMBJNONL_01608	45080	81	81	26500000000	30	25	90	Deamidation (NQ); Oxidation (M)	51722	ATP synthase subunit beta
100	401139	MMBJNONL_06845	45027	85	85	1600000000	26	6	91	Deamidation (NQ); Oxidation (M)	45377	Enolase
57	401206	MMBJNONL_00606	44479	86	86	65600000000	31	27	111	Carbamidomethylation; Deamidation (NQ); Oxidation (M)	54043	Gamma-aminobutyraldehyde dehydrogenase
48	401167	MMBJNONL_13743	44421	64	64	5700000000	30	13	123	Carbamidomethylation; Deamidation (NQ); Oxidation (M)	56237	1-pyrroline-5-carboxylate dehydrogenase 2
19	401136	MMBJNONL_09987	44399	86	86	121000000000	35	21	220	Carbamidomethylation; Deamidation (NQ); Oxidation (M)	43824	Elongation factor Tu
67	401202	MMBJNONL_14124	44385	40	40	40100000000	36	31	106	Carbamidomethylation; Deamidation (NQ); Oxidation (M)	140550	hypothetical protein
79	401160	MMBJNONL_08130	44327	68	68	210000000	39	2	101	Carbamidomethylation; Deamidation (NQ); Oxidation (M)	65844	Fumarate reductase flavoprotein subunit
54	401144	MMBJNONL_10013	44147	73	73	19800000000	54	35	118	Carbamidomethylation; Deamidation (NQ); Oxidation (M)	91111	Negative regulator of genetic competence ClpC/MecB
21	401326	MMBJNONL_07721	44004	53	53	3600000000	31	19	212	Deamidation (NQ); Oxidation (M)	64776	Oligopeptide-binding protein OppA
12	401877	MMBJNONL_13140	43925	74	74	60400000000	17	4	260	Deamidation (NQ); Oxidation (M)	24089	Superoxide dismutase [Mn]
51	401308	MMBJNONL_09917	43880	56	56	19800000000	30	6	112	Carbamidomethylation; Deamidation (NQ); Oxidation (M)	48064	Isocitrate dehydrogenase [NADP]
30	401145	MMBJNONL_04556	43842	78	78	15500000000	34	14	181	Carbamidomethylation; Deamidation (NQ); Oxidation (M)	50123	Dihydrolipoyl dehydrogenase
84	401788	MMBJNONL_05185	43697	99	99	103000000000	19	15	96	Deamidation (NQ); Oxidation (M)	18764	DNA protection during starvation protein
58	401446	MMBJNONL_03378	43614	61	61	422000000000	19	19	111	Carbamidomethylation; Oxidation (M)	36589	Acetoin:2 6-dichlorophenolindophenol oxidoreductase subunit beta
81	401223	MMBJNONL_06138	43457	69	69	109000000000	29	29	100	Deamidation (NQ); Oxidation (M)	56881	Glutathione-binding protein GsiB
75	401186	MMBJNONL_04772	43437	54	54	1520000000	39	6	104	Carbamidomethylation; Deamidation (NQ); Oxidation (M)	110541	Putative formate dehydrogenase
55	401255	MMBJNONL_11690	43416	56	56	102000000000	34	28	114	Carbamidomethylation; Deamidation (NQ); Oxidation (M)	55346	ATP synthase subunit alpha
55	401271	MMBJNONL_00359	43416	54	54	101000000000	33	27	113	Carbamidomethylation; Deamidation (NQ); Oxidation (M)	55332	ATP synthase subunit alpha
53	401303	MMBJNONL_11142	43316	71	71	6230000000	37	5	114	Carbamidomethylation; Deamidation (NQ); Oxidation (M)	41177	Succinate--CoA ligase [ADP-forming] subunit beta
70	401141	MMBJNONL_09921	43303	81	81	1700000000	32	9	105	Carbamidomethylation; Deamidation (NQ); Oxidation (M)	51222	Pyruvate kinase
50	401185	MMBJNONL_12862	43268	56	56	300000000	42	24	118	Carbamidomethylation; Deamidation (NQ); Oxidation (M)	104326	2-oxoglutarate dehydrogenase E1 component
72	401138	MMBJNONL_06049	43164	85	85	22500000000	32	18	104	Carbamidomethylation; Deamidation (NQ); Oxidation (M)	57484	D-3-phosphoglycerate dehydrogenase
26	401269	MMBJNONL_04684	43088	57	57	147000000000	30	20	201	Carbamidomethylation; Deamidation (NQ); Oxidation (M)	65851	hypothetical protein
59	401349	MMBJNONL_06812	42858	53	53	1620000000	29	2	109	Carbamidomethylation; Deamidation (NQ); Oxidation (M)	47921	Isocitrate dehydrogenase [NADP]
99	401356	MMBJNONL_06259	42849	79	79	941000000	23	1	91	Carbamidomethylation; Deamidation (NQ); Oxidation (M)	33949	1-deoxyxylulose-5-phosphate synthase YajO
96	401408	MMBJNONL_12872	42828	74	74	8980000000	20	8	93	Carbamidomethylation; Deamidation (NQ); Oxidation (M)	38346	Glucose--fructose oxidoreductase
49	401166	MMBJNONL_11605	42666	59	59	527000000	36	4	118	Carbamidomethylation; Deamidation (NQ); Oxidation (M)	76622	Elongation factor G
74	401388	MMBJNONL_13075	42586	77	77	48300000000	20	9	110	Carbamidomethylation; Deamidation (NQ); Oxidation (M)	38765	Putative aminopeptidase YsdC
64	401305	MMBJNONL_02226	42454	64	64	1210000000	35	3	108	Carbamidomethylation; Deamidation (NQ); Oxidation (M)	41170	Succinate--CoA ligase [ADP-forming] subunit beta
97	401211	MMBJNONL_08919	42419	79	79	108000000000	26	26	90	Carbamidomethylation; Deamidation (NQ); Oxidation (M)	51515	Hydroxyacylglutathione hydrolase
161	401357	MMBJNONL_09916	42405	89	89	29200000000	25	15	72	Carbamidomethylation; Deamidation (NQ); Oxidation (M)	33232	Malate dehydrogenase
117	401261	MMBJNONL_06048	42148	81	81	33900000000	24	18	88	Deamidation (NQ); Oxidation (M)	40040	Phosphoserine aminotransferase
60	401438	MMBJNONL_04496	42136	75	75	24800000000	21	5	110	Deamidation (NQ); Oxidation (M)	35765	Pyruvate dehydrogenase E1 component subunit beta
146	401581	MMBJNONL_11944	42113	61	61	30900000000	20	12	76	Carbamidomethylation; Deamidation (NQ); Oxidation (M)	41435	Citrate/2-methylcitrate synthase
42	401297	MMBJNONL_05870	42034	87	87	4620000000	25	3	132	Carbamidomethylation; Deamidation (NQ); Oxidation (M)	35881	Glyceraldehyde-3-phosphate dehydrogenase
65	401137	MMBJNONL_03379	41965	84	84	144000000000	35	35	112	Carbamidomethylation; Deamidation (NQ); Oxidation (M)	47839	Dihydrolipoyllysine-residue acetyltransferase component of pyruvate dehydrogenase complex
71	401129	MMBJNONL_08044	41919	90	90	13100000000	29	9	102	Carbamidomethylation; Deamidation (NQ); Oxidation (M)	44238	hypothetical protein
52	401182	MMBJNONL_09671	41887	56	56	314000000	32	1	113	Carbamidomethylation; Deamidation (NQ); Oxidation (M)	76771	Elongation factor G
127	401150	MMBJNONL_12893	41779	64	64	11900000000	36	17	82	Carbamidomethylation; Deamidation (NQ); Oxidation (M)	74704	Threonine--tRNA ligase 1
190	401239	MMBJNONL_00505	41741	54	54	18800000000	24	21	63	Carbamidomethylation; Deamidation (NQ); Oxidation (M)	72314	Acetyl-coenzyme A synthetase
107	401286	MMBJNONL_10721	41711	63	63	13300000000	26	7	87	Carbamidomethylation; Deamidation (NQ)	45979	NADH dehydrogenase-like protein
102	401173	MMBJNONL_07642	41559	66	66	15100000000	29	16	88	Carbamidomethylation; Deamidation (NQ); Oxidation (M)	64048	Phosphoglucomutase
89	401265	MMBJNONL_03491	41517	81	81	105000000000	24	24	92	Carbamidomethylation; Deamidation (NQ)	36623	Ketol-acid reductoisomerase (NAD(+))
68	401523	MMBJNONL_12873	41508	84	84	217000000000	20	14	109	Carbamidomethylation; Deamidation (NQ); Oxidation (M)	36363	hypothetical protein
61	401176	MMBJNONL_12444	41507	60	60	15400000000	44	22	113	Carbamidomethylation; Deamidation (NQ); Oxidation (M)	90705	Negative regulator of genetic competence ClpC/MecB
45	401299	MMBJNONL_03623	41417	84	84	1970000000	25	3	129	Carbamidomethylation; Deamidation (NQ); Oxidation (M)	35935	Glyceraldehyde-3-phosphate dehydrogenase
131	401251	MMBJNONL_02307	41345	70	70	53100000000	26	24	77	Carbamidomethylation; Deamidation (NQ); Oxidation (M)	52229	Glutarate-semialdehyde dehydrogenase
175	401262	MMBJNONL_12852	41335	83	83	15500000000	24	7	69	Carbamidomethylation; Deamidation (NQ); Oxidation (M)	38798	Fructose-bisphosphate aldolase class 1
177	401404	MMBJNONL_12502	41284	75	75	4600000000	19	16	67	Deamidation (NQ); Oxidation (M)	34886	Vitamin B12-binding protein
244	401517	MMBJNONL_11070	41150	92	92	13300000000	18	10	55	Carbamidomethylation; Deamidation (NQ); Oxidation (M)	31609	4-hydroxy-tetrahydrodipicolinate synthase
154	401330	MMBJNONL_08026	41039	63	63	36500000000	23	19	73	Carbamidomethylation; Deamidation (NQ); Oxidation (M)	47273	Catabolic NAD-specific glutamate dehydrogenase RocG
223	401913	MMBJNONL_07062	41028	91	91	54900000000	12	11	60	Carbamidomethylation; Deamidation (NQ); Oxidation (M)	24359	hypothetical protein
122	401151	MMBJNONL_13172	41013	72	72	13600000000	33	16	88	Carbamidomethylation; Deamidation (NQ); Oxidation (M)	73035	Transketolase
56	401213	MMBJNONL_01689	40821	77	77	112000000000	28	28	114	Carbamidomethylation; Deamidation (NQ); Oxidation (M)	41949	Leu/Ile/Val-binding protein
66	401152	MMBJNONL_00868	40753	71	71	46100000000	34	28	108	Carbamidomethylation; Deamidation (NQ); Oxidation (M)	60230	Malate synthase A
82	401147	MMBJNONL_00867	40733	70	70	16600000000	33	22	99	Carbamidomethylation; Deamidation (NQ); Oxidation (M)	60189	Malate synthase A
176	401218	MMBJNONL_00750	40708	75	75	1060000000	23	3	69	Deamidation (NQ); Oxidation (M)	45468	Enolase
88	401368	MMBJNONL_04497	40699	65	65	8370000000	23	7	96	Deamidation (NQ)	47105	Dihydrolipoyllysine-residue acetyltransferase component of pyruvate dehydrogenase complex
155	401415	MMBJNONL_08156	40494	80	80	59500000000	21	21	70	Deamidation (NQ); Oxidation (M)	35349	hypothetical protein
34	402028	MMBJNONL_07034	40483	92	92	195000000000	14	13	175	Deamidation (NQ); Oxidation (M)	22630	Superoxide dismutase [Mn]
73	401207	MMBJNONL_11738	40465	85	85	51400000000	27	23	105	Carbamidomethylation; Deamidation (NQ); Oxidation (M)	47179	Xaa-Pro aminopeptidase
76	401551	MMBJNONL_09805	40439	61	61	80100000000	25	25	103	Carbamidomethylation; Deamidation (NQ); Oxidation (M)	39067	Aliphatic amidase
29	401249	MMBJNONL_05835	40428	73	73	303000000000	23	17	188	Carbamidomethylation; Deamidation (NQ); Oxidation (M)	49426	hypothetical protein
118	401295	MMBJNONL_13043	40399	91	91	37900000000	25	10	84	Carbamidomethylation; Deamidation (NQ)	34794	L-glyceraldehyde 3-phosphate reductase
23	401628	MMBJNONL_13880	40388	96	96	44800000000	17	6	223	Carbamidomethylation; Deamidation (NQ); Oxidation (M)	24625	hypothetical protein
292	401424	MMBJNONL_05013	40344	45	45	703000000	17	4	48	Carbamidomethylation; Deamidation (NQ); Oxidation (M)	52308	NADP-dependent glyceraldehyde-3-phosphate dehydrogenase
17	401878	MMBJNONL_13958	40212	74	74	3450000000	15	2	238	Deamidation (NQ); Oxidation (M)	24119	Superoxide dismutase [Mn]
93	401321	MMBJNONL_02557	40165	63	63	80600000000	28	13	91	Carbamidomethylation; Deamidation (NQ); Oxidation (M)	38239	NADP-dependent alcohol dehydrogenase C 2
124	401168	MMBJNONL_03077	40137	68	68	8310000000	28	12	81	Carbamidomethylation; Deamidation (NQ); Oxidation (M)	52702	Inosine-5'-monophosphate dehydrogenase
39	401208	MMBJNONL_10233	40113	74	74	16200000000	24	11	144	Carbamidomethylation; Deamidation (NQ); Oxidation (M)	43486	Elongation factor Tu
137	401172	MMBJNONL_00499	40095	62	62	22500000000	31	23	73	Carbamidomethylation; Deamidation (NQ); Oxidation (M)	65676	Fumarate reductase flavoprotein subunit
44	401789	MMBJNONL_11713	40087	76	76	14000000000	19	17	133	Carbamidomethylation; Deamidation (NQ); Oxidation (M)	23245	Transaldolase
195	401302	MMBJNONL_10562	39930	74	74	35400000000	19	16	63	Carbamidomethylation; Deamidation (NQ)	42928	N-acetyldiaminopimelate deacetylase
77	401490	MMBJNONL_02174	39779	65	65	17800000000	18	3	103	Carbamidomethylation; Deamidation (NQ); Oxidation (M)	37042	Ferredoxin--NADP reductase
194	401263	MMBJNONL_09235	39768	83	83	6240000000	23	6	65	Carbamidomethylation; Deamidation (NQ); Oxidation (M)	38799	Fructose-bisphosphate aldolase class 1
111	401781	MMBJNONL_12767	39646	63	63	194000000000	17	17	91	Deamidation (NQ); Oxidation (M)	29504	Carbon monoxide dehydrogenase medium chain
87	401585	MMBJNONL_04554	39485	58	58	3010000000	19	2	93	Deamidation (NQ); Oxidation (M)	35824	Pyruvate dehydrogenase E1 component subunit beta
119	401319	MMBJNONL_12871	39417	75	75	15400000000	22	8	82	Carbamidomethylation; Deamidation (NQ); Oxidation (M)	43502	Myo-inositol 2-dehydrogenase
121	401164	MMBJNONL_01138	39369	61	61	22200000000	31	11	87	Carbamidomethylation; Deamidation (NQ); Oxidation (M)	64732	putative acyl-CoA dehydrogenase
90	401351	MMBJNONL_05707	39365	49	49	32200000000	22	19	93	Deamidation (NQ); Oxidation (M)	50247	hypothetical protein
246	401191	MMBJNONL_03785	39275	36	36	740000000	32	32	57	Carbamidomethylation; Deamidation (NQ)	133818	Pyruvate carboxylase
171	401146	MMBJNONL_06808	39261	79	79	74100000	27	4	69	Carbamidomethylation; Deamidation (NQ); Oxidation (M)	51215	Pyruvate kinase
92	401283	MMBJNONL_10062	39261	34	34	2000000000	23	23	91	Deamidation (NQ)	91912	hypothetical protein
35	401331	MMBJNONL_10360	39149	46	46	216000000000	22	21	170	Deamidation (NQ); Oxidation (M)	79763	hypothetical protein
6	402600	MMBJNONL_07658	39095	47	47	1650000000000	9	9	290	Deamidation (NQ); Oxidation (M)	33692	Flagellin
150	401459	MMBJNONL_09214	39070	72	72	894000000	18	6	74	Carbamidomethylation; Deamidation (NQ); Oxidation (M)	38103	Glucose--fructose oxidoreductase
148	401445	MMBJNONL_06847	38961	96	96	57500000000	23	15	72	Carbamidomethylation; Deamidation (NQ); Oxidation (M)	27193	Bifunctional PGK/TIM
208	401541	MMBJNONL_03060	38914	68	68	7300000000	21	21	61	Carbamidomethylation; Deamidation (NQ); Oxidation (M)	35707	hypothetical protein
123	401766	MMBJNONL_04495	38904	68	68	16800000000	18	8	82	Carbamidomethylation; Deamidation (NQ); Oxidation (M)	40265	Pyruvate dehydrogenase E1 component subunit alpha
184	401235	MMBJNONL_04836	38764	55	55	30800000000	25	21	66	Carbamidomethylation; Deamidation (NQ); Oxidation (M)	65955	hypothetical protein
153	401254	MMBJNONL_07049	38707	61	61	21800000000	27	19	70	Carbamidomethylation	47794	Isocitrate dehydrogenase [NADP]
214	401353	MMBJNONL_06684	38701	72	72	35600000000	22	22	60	Carbamidomethylation; Deamidation (NQ); Oxidation (M)	37924	NADPH dehydrogenase
193	401225	MMBJNONL_02209	38682	62	62	4650000000	23	11	67	Carbamidomethylation; Deamidation (NQ); Oxidation (M)	57520	D-3-phosphoglycerate dehydrogenase
263	401364	MMBJNONL_01348	38539	66	66	25700000000	19	19	52	Deamidation (NQ); Oxidation (M)	46555	O-acetyl-L-homoserine sulfhydrylase
247	401187	MMBJNONL_00774	38519	42	42	12400000000	30	29	56	Carbamidomethylation; Deamidation (NQ)	96772	Pyruvate phosphate dikinase
134	401522	MMBJNONL_11724	38501	83	83	32300000000	19	9	75	Carbamidomethylation; Deamidation (NQ); Oxidation (M)	31645	Polyamine aminopropyltransferase
110	401597	MMBJNONL_06041	38468	97	97	26000000000	20	20	93	Carbamidomethylation; Deamidation (NQ); Oxidation (M)	20188	Acetone carboxylase gamma subunit
229	401155	MMBJNONL_08366	38420	66	66	22900000000	25	25	57	Carbamidomethylation; Deamidation (NQ); Oxidation (M)	62799	2-oxoglutarate oxidoreductase subunit KorA
116	401419	MMBJNONL_01940	38392	79	79	67500000000	20	18	84	Carbamidomethylation; Deamidation (NQ); Oxidation (M)	36767	1-deoxyxylulose-5-phosphate synthase YajO
200	401337	MMBJNONL_10754	38352	54	54	44400000000	20	20	63	Carbamidomethylation; Deamidation (NQ)	51087	Ribonuclease J
85	401209	MMBJNONL_10822	38235	80	80	7100000000	35	34	97	Deamidation (NQ)	42773	30S ribosomal protein S1
226	401540	MMBJNONL_13812	38192	49	49	14900000000	17	13	59	Deamidation (NQ); Oxidation (M)	43930	A-type flagellin
133	401354	MMBJNONL_03315	38191	66	66	690000000	25	3	77	Deamidation (NQ); Oxidation (M)	42147	30S ribosomal protein S1
209	401242	MMBJNONL_07801	38131	49	49	24100000000	27	27	63	Deamidation (NQ); Oxidation (M)	83100	hypothetical protein
130	401143	MMBJNONL_10813	38121	80	80	20400000000	31	19	78	Carbamidomethylation; Deamidation (NQ); Oxidation (M)	55008	Stage IV sporulation protein A
63	401894	MMBJNONL_04707	38111	86	86	177000000000	15	9	110	Carbamidomethylation; Deamidation (NQ); Oxidation (M)	20938	Alkyl hydroperoxide reductase C
140	401367	MMBJNONL_13408	38092	64	64	376000000	21	1	72	Carbamidomethylation; Deamidation (NQ)	41025	hypothetical protein
149	401204	MMBJNONL_06054	38078	32	32	6220000000	33	10	72	Carbamidomethylation; Deamidation (NQ)	164248	Glutamate synthase [NADPH] large chain
159	401226	MMBJNONL_06855	38055	69	69	11600000000	29	11	74	Carbamidomethylation; Deamidation (NQ); Oxidation (M)	55923	hypothetical protein
40	401666	MMBJNONL_13494	38039	93	93	508000000000	17	13	145	Carbamidomethylation; Deamidation (NQ); Oxidation (M)	20169	Alkyl hydroperoxide reductase C
160	401179	MMBJNONL_01140	37983	55	55	21300000000	39	38	72	Carbamidomethylation; Deamidation (NQ); Oxidation (M)	86857	putative 3-hydroxyacyl-CoA dehydrogenase
173	401157	MMBJNONL_03889	37959	62	62	7750000000	31	10	69	Carbamidomethylation; Deamidation (NQ)	53016	Isocitrate dehydrogenase [NADP]
213	401253	MMBJNONL_00401	37900	66	66	21400000000	26	25	62	Carbamidomethylation; Deamidation (NQ); Oxidation (M)	46996	Catabolic NAD-specific glutamate dehydrogenase RocG
104	401345	MMBJNONL_02835	37874	74	74	35700000000	21	9	92	Carbamidomethylation; Deamidation (NQ); Oxidation (M)	37820	Ketol-acid reductoisomerase (NADP(+))
147	401159	MMBJNONL_01949	37812	64	64	25400000000	30	18	73	Carbamidomethylation; Deamidation (NQ); Oxidation (M)	61487	Phosphoenolpyruvate-protein phosphotransferase
103	401214	MMBJNONL_04706	37773	78	78	10900000000	29	10	90	Carbamidomethylation; Deamidation (NQ); Oxidation (M)	55364	NADH dehydrogenase
166	401221	MMBJNONL_01282	37685	69	69	34900000000	26	25	69	Carbamidomethylation; Deamidation (NQ); Oxidation (M)	55187	4-hydroxyphenylacetate 3-monooxygenase oxygenase component
343	401513	MMBJNONL_11063	37685	66	66	7370000000	16	8	48	Carbamidomethylation; Deamidation (NQ); Oxidation (M)	42028	Putative acyltransferase
135	401180	MMBJNONL_11916	37626	60	60	23900000000	35	22	84	Carbamidomethylation; Deamidation (NQ); Oxidation (M)	85698	5-methyltetrahydropteroyltriglutamate--homocysteine methyltransferase
106	401215	MMBJNONL_03241	37595	78	78	36400000000	26	12	88	Carbamidomethylation; Deamidation (NQ); Oxidation (M)	53137	Glutamine synthetase
201	401646	MMBJNONL_00414	37464	66	66	57700000000	19	19	62	Deamidation (NQ); Oxidation (M)	36968	2-oxoisovalerate dehydrogenase subunit beta
278	401341	MMBJNONL_09295	37446	86	86	2220000000	21	6	50	Carbamidomethylation; Deamidation (NQ); Oxidation (M)	34817	L-glyceraldehyde 3-phosphate reductase
94	401489	MMBJNONL_10637	37406	65	65	1350000000	18	3	92	Carbamidomethylation; Deamidation (NQ); Oxidation (M)	36957	Ferredoxin--NADP reductase
125	401542	MMBJNONL_13977	37391	73	73	46600000000	22	16	80	Carbamidomethylation; Deamidation (NQ); Oxidation (M)	34866	Oxidoreductase YdhF
136	401246	MMBJNONL_06040	37301	44	44	32800000000	30	30	77	Carbamidomethylation; Deamidation (NQ); Oxidation (M)	75795	Acetyl-coenzyme A synthetase
203	401247	MMBJNONL_13769	37300	42	42	4280000000	23	9	61	Deamidation (NQ); Oxidation (M)	91981	Biosynthetic peptidoglycan transglycosylase
80	401444	MMBJNONL_03827	37298	54	54	162000000000	18	12	99	Deamidation (NQ); Oxidation (M)	49007	hypothetical protein
189	401465	MMBJNONL_05733	37295	59	59	0	20	1	66	Carbamidomethylation; Deamidation (NQ); Oxidation (M)	43479	NADH dehydrogenase-like protein
120	401741	MMBJNONL_11141	37289	70	70	94800000000	14	14	82	Carbamidomethylation; Deamidation (NQ); Oxidation (M)	31138	Succinate--CoA ligase [ADP-forming] subunit alpha
144	401381	MMBJNONL_05134	37260	42	42	1530000000	19	4	69	Deamidation (NQ); Oxidation (M)	56184	1-pyrroline-5-carboxylate dehydrogenase 2
242	401403	MMBJNONL_07314	37232	86	86	31500000000	19	12	53	Carbamidomethylation; Deamidation (NQ); Oxidation (M)	31287	putative protein YisK
227	401350	MMBJNONL_11066	37214	55	55	880000000	19	7	56	Carbamidomethylation; Deamidation (NQ); Oxidation (M)	52322	Malonate-semialdehyde dehydrogenase
382	401467	MMBJNONL_06846	37202	57	57	6180000000	22	14	42	Carbamidomethylation; Deamidation (NQ)	56897	2 3-bisphosphoglycerate-independent phosphoglycerate mutase
269	401422	MMBJNONL_10757	37198	58	58	47400000000	17	17	52	Deamidation (NQ); Oxidation (M)	47324	sn-glycerol-3-phosphate-binding periplasmic protein UgpB
142	401200	MMBJNONL_09224	37185	37	37	3490000000	26	8	71	Carbamidomethylation; Deamidation (NQ); Oxidation (M)	104325	2-oxoglutarate dehydrogenase E1 component
294	401472	MMBJNONL_01295	37184	80	80	64200000000	19	19	50	Carbamidomethylation; Deamidation (NQ)	37414	Alcohol dehydrogenase
37	401778	MMBJNONL_06793	37177	89	89	60400000	14	3	160	Carbamidomethylation; Deamidation (NQ); Oxidation (M)	24551	hypothetical protein
452	402014	MMBJNONL_13175	37088	84	84	11300000000	14	5	37	Carbamidomethylation	16532	6 7-dimethyl-8-ribityllumazine synthase
115	401884	MMBJNONL_01963	37085	99	99	123000000000	14	12	85	Deamidation (NQ); Oxidation (M)	17026	putative protein YjoA
182	401190	MMBJNONL_09993	37008	42	42	8740000000	40	22	70	Carbamidomethylation; Deamidation (NQ); Oxidation (M)	126257	DNA-directed RNA polymerase subunit beta
112	401389	MMBJNONL_02519	36986	78	78	32800000000	19	14	87	Carbamidomethylation; Deamidation (NQ)	34604	DNA-directed RNA polymerase subunit alpha
283	401448	MMBJNONL_01134	36953	55	55	12400000000	18	7	50	Deamidation (NQ)	43991	Ribonucleoside-diphosphate reductase subunit beta
168	401188	MMBJNONL_01673	36923	51	51	8570000000	39	28	71	Carbamidomethylation; Deamidation (NQ); Oxidation (M)	124761	hypothetical protein
156	401358	MMBJNONL_03165	36910	58	58	338000000	24	2	70	Deamidation (NQ); Oxidation (M)	42145	30S ribosomal protein S1
207	401411	MMBJNONL_13870	36906	83	83	10700000000	21	4	65	Deamidation (NQ); Oxidation (M)	33753	GTP-sensing transcriptional pleiotropic repressor CodY
271	401392	MMBJNONL_07769	36899	67	67	23800000000	18	15	51	Deamidation (NQ); Oxidation (M)	35278	Pyruvate dehydrogenase E1 component subunit beta
298	401304	MMBJNONL_13194	36872	65	65	2290000000	21	2	50	Carbamidomethylation; Deamidation (NQ)	39573	4-hydroxy-3-methylbut-2-en-1-yl diphosphate synthase (flavodoxin)
196	401696	MMBJNONL_05840	36871	90	90	17200000000	15	3	63	Carbamidomethylation; Deamidation (NQ); Oxidation (M)	24342	Peroxiredoxin
243	401623	MMBJNONL_12207	36857	53	53	2730000000	15	4	55	Carbamidomethylation; Deamidation (NQ)	38861	Putative aminopeptidase YsdC
141	401494	MMBJNONL_04555	36846	59	59	2210000000	22	6	78	Deamidation (NQ)	47666	Dihydrolipoyllysine-residue acetyltransferase component of pyruvate dehydrogenase complex
129	401171	MMBJNONL_07563	36823	62	62	36700000000	34	25	81	Deamidation (NQ)	65799	Chaperone protein DnaK
113	401512	MMBJNONL_04677	36804	71	71	17800000000	20	12	85	Carbamidomethylation; Deamidation (NQ); Oxidation (M)	33739	Manganese-dependent inorganic pyrophosphatase
169	401890	MMBJNONL_09225	36799	42	42	222000000	15	1	70	Deamidation (NQ); Oxidation (M)	44676	Dihydrolipoyllysine-residue succinyltransferase component of 2-oxoglutarate dehydrogenase complex
152	402193	MMBJNONL_01210	36790	88	88	25700000000	9	5	72	Carbamidomethylation; Deamidation (NQ); Oxidation (M)	20264	Putative cysteine protease YraA
164	401184	MMBJNONL_09988	36787	53	53	24500000000	29	21	70	Carbamidomethylation; Deamidation (NQ); Oxidation (M)	76703	Elongation factor G
310	401616	MMBJNONL_12857	36775	57	57	5950000000	17	3	50	Carbamidomethylation; Deamidation (NQ); Oxidation (M)	42943	Oligosaccharides import ATP-binding protein MsmX
108	401607	MMBJNONL_10890	36760	77	77	51400000000	15	7	88	Deamidation (NQ); Oxidation (M)	37042	Membrane lipoprotein TmpC
238	401192	MMBJNONL_01135	36698	43	43	11800000000	29	29	58	Carbamidomethylation; Deamidation (NQ); Oxidation (M)	89150	Ribonucleoside-diphosphate reductase 1 subunit alpha
241	401257	MMBJNONL_05929	36687	48	48	918000000	22	9	55	Carbamidomethylation; Deamidation (NQ)	64101	Phosphoglucomutase
179	401902	MMBJNONL_04842	36666	93	93	29800000000	15	9	66	Carbamidomethylation; Deamidation (NQ)	17446	putative flavin reductase
170	401893	MMBJNONL_12861	36646	43	43	858000000	15	1	70	Deamidation (NQ); Oxidation (M)	44068	Dihydrolipoyllysine-residue succinyltransferase component of 2-oxoglutarate dehydrogenase complex
180	401311	MMBJNONL_07767	36612	56	56	35800000000	27	27	66	Carbamidomethylation; Deamidation (NQ); Oxidation (M)	49436	Dihydrolipoyl dehydrogenase
348	401468	MMBJNONL_09229	36427	57	57	1150000000	17	3	46	Carbamidomethylation; Deamidation (NQ); Oxidation (M)	42971	Oligosaccharides import ATP-binding protein MsmX
167	401183	MMBJNONL_02356	36408	55	55	25500000000	31	28	69	Carbamidomethylation; Deamidation (NQ); Oxidation (M)	65717	Acetyl-coenzyme A synthetase
451	401678	MMBJNONL_00476	36321	47	47	10500000000	13	13	35	Carbamidomethylation; Deamidation (NQ); Oxidation (M)	44862	hypothetical protein
312	401508	MMBJNONL_00306	36302	36	36	24200000000	17	17	47	Deamidation (NQ)	62788	Oligopeptide-binding protein AppA
188	401234	MMBJNONL_02533	36267	56	56	7430000000	25	11	65	Carbamidomethylation; Deamidation (NQ); Oxidation (M)	66511	Glutamine--fructose-6-phosphate aminotransferase [isomerizing]
91	401333	MMBJNONL_07732	36192	42	42	106000000000	22	22	92	Deamidation (NQ); Oxidation (M)	97920	hypothetical protein
158	401193	MMBJNONL_08630	36049	42	42	912000000	44	3	77	Carbamidomethylation; Deamidation (NQ); Oxidation (M)	135226	DNA-directed RNA polymerase subunit beta'
315	401347	MMBJNONL_13912	36032	61	61	131000000	20	1	48	Carbamidomethylation; Deamidation (NQ)	39644	4-hydroxy-3-methylbut-2-en-1-yl diphosphate synthase (flavodoxin)
202	401233	MMBJNONL_02838	35987	61	61	37900000000	26	24	63	Carbamidomethylation; Deamidation (NQ)	59914	Dihydroxy-acid dehydratase
181	401220	MMBJNONL_02848	35962	70	70	22400000000	25	23	65	Deamidation (NQ); Oxidation (M)	53227	Malonate-semialdehyde dehydrogenase
253	401219	MMBJNONL_12859	35915	69	69	3370000000	24	4	53	Carbamidomethylation; Deamidation (NQ)	51314	NAD-dependent malic enzyme
183	401237	MMBJNONL_10709	35906	46	46	5590000000	29	4	70	Deamidation (NQ)	65940	Chaperone protein DnaK
280	401293	MMBJNONL_12035	35819	53	53	2500000000	22	22	51	Carbamidomethylation; Deamidation (NQ); Oxidation (M)	51541	Glutamyl-tRNA(Gln) amidotransferase subunit A
275	401280	MMBJNONL_03402	35807	48	48	0	23	2	50	Carbamidomethylation; Deamidation (NQ)	52927	Isocitrate dehydrogenase [NADP]
139	401782	MMBJNONL_05958	35773	86	86	33300000000	13	7	72	Carbamidomethylation; Deamidation (NQ); Oxidation (M)	21002	Alkyl hydroperoxide reductase C
235	401315	MMBJNONL_08696	35764	48	48	7290000000	17	6	54	Carbamidomethylation; Deamidation (NQ); Oxidation (M)	51549	ATP synthase subunit beta
174	401196	MMBJNONL_04731	35753	40	40	7670000000	39	17	71	Carbamidomethylation; Deamidation (NQ); Oxidation (M)	131361	DNA-directed RNA polymerase subunit beta
174	401199	MMBJNONL_04747	35753	40	40	7670000000	39	17	71	Carbamidomethylation; Deamidation (NQ); Oxidation (M)	131369	DNA-directed RNA polymerase subunit beta
424	401816	MMBJNONL_01279	35688	58	58	12500000000	12	11	37	Carbamidomethylation; Deamidation (NQ); Oxidation (M)	34036	4-hydroxy-tetrahydrodipicolinate synthase
143	401524	MMBJNONL_03384	35680	70	70	152000000000	15	15	72	Carbamidomethylation; Deamidation (NQ); Oxidation (M)	35096	hypothetical protein
299	401268	MMBJNONL_00238	35653	59	59	9990000000	22	19	49	Carbamidomethylation; Deamidation (NQ)	49765	Adenylosuccinate lyase
224	401229	MMBJNONL_07165	35648	66	66	290000000	25	7	61	Carbamidomethylation; Deamidation (NQ); Oxidation (M)	61978	Long-chain-fatty-acid--CoA ligase
430	401343	MMBJNONL_13836	35641	40	40	2330000000	20	7	38	Carbamidomethylation; Deamidation (NQ); Oxidation (M)	75440	2 4-dienoyl-CoA reductase
334	401555	MMBJNONL_08056	35583	61	61	3550000000	19	10	45	Carbamidomethylation; Deamidation (NQ); Oxidation (M)	44204	3-oxoacyl-[acyl-carrier-protein] synthase 2
222	401230	MMBJNONL_11060	35539	60	60	160000000	23	5	59	Deamidation (NQ); Oxidation (M)	60618	Ribonuclease J1
266	401519	MMBJNONL_11991	35496	70	70	15800000000	16	8	51	Deamidation (NQ)	31663	Glyoxal reductase
172	401195	MMBJNONL_00081	35355	40	40	136000000	43	2	75	Carbamidomethylation; Deamidation (NQ); Oxidation (M)	135392	DNA-directed RNA polymerase subunit beta'
157	401312	MMBJNONL_05957	35344	55	55	84900000	20	1	71	Carbamidomethylation; Deamidation (NQ); Oxidation (M)	55414	NADH dehydrogenase
132	401318	MMBJNONL_09215	35333	76	76	3030000000	22	8	76	Carbamidomethylation; Deamidation (NQ); Oxidation (M)	43657	Myo-inositol 2-dehydrogenase
248	401240	MMBJNONL_03440	35315	45	45	67000000	25	5	57	Carbamidomethylation; Deamidation (NQ)	64677	putative acyl-CoA dehydrogenase
378	401384	MMBJNONL_04502	35292	65	65	97000000	22	5	41	Deamidation (NQ); Oxidation (M)	39738	Isocitrate dehydrogenase [NADP]
145	401501	MMBJNONL_03818	35279	62	62	8350000000	18	6	76	Deamidation (NQ); Oxidation (M)	37823	Ketol-acid reductoisomerase (NADP(+))
199	401441	MMBJNONL_01951	35218	56	56	19800000000	19	17	66	Carbamidomethylation; Deamidation (NQ)	41810	Mannitol-1-phosphate 5-dehydrogenase
251	401564	MMBJNONL_07147	35179	82	82	377000000	17	1	55	Carbamidomethylation; Deamidation (NQ)	33983	Ribose-phosphate pyrophosphokinase
270	401853	MMBJNONL_10859	35157	59	59	7570000000	11	3	51	Deamidation (NQ); Oxidation (M)	29605	Flagellin
186	401352	MMBJNONL_01610	35136	44	44	36600000000	23	20	67	Deamidation (NQ); Oxidation (M)	54819	ATP synthase subunit alpha
332	401194	MMBJNONL_13874	35131	37	37	2460000000	31	8	50	Carbamidomethylation; Deamidation (NQ)	120367	mupirocin-resistant isoleucine--tRNA ligase MupA
306	401531	MMBJNONL_12875	35088	66	66	1100000000	20	13	48		31824	Inosose isomerase
314	401793	MMBJNONL_03832	35081	69	69	20000000	13	1	48	Carbamidomethylation; Deamidation (NQ); Oxidation (M)	24370	Peroxiredoxin
279	401600	MMBJNONL_07071	35025	73	73	44600000000	16	14	50	Carbamidomethylation; Deamidation (NQ)	34362	Carboxylesterase NlhH
163	401228	MMBJNONL_11959	35009	66	66	2200000000	24	22	68	Carbamidomethylation; Deamidation (NQ); Oxidation (M)	52286	Succinate-semialdehyde dehydrogenase [NADP(+)]
239	401654	MMBJNONL_09339	34988	62	62	42600000000	13	12	54	Carbamidomethylation; Deamidation (NQ); Oxidation (M)	33873	Electron transfer flavoprotein subunit alpha
220	401243	MMBJNONL_10387	34965	45	45	326000000	28	3	63	Deamidation (NQ)	66150	Chaperone protein DnaK
305	401533	MMBJNONL_02834	34951	57	57	23200000000	16	8	46		38507	3-isopropylmalate dehydrogenase
261	401238	MMBJNONL_12192	34925	51	51	2790000000	24	7	55	Carbamidomethylation; Deamidation (NQ); Oxidation (M)	73665	Transketolase
437	401369	MMBJNONL_04560	34915	64	64	333000000	22	5	38	Deamidation (NQ)	39656	Isocitrate dehydrogenase [NADP]
309	401313	MMBJNONL_01823	34894	47	47	85400000	23	4	47	Carbamidomethylation; Deamidation (NQ); Oxidation (M)	74610	Threonine--tRNA ligase 1
351	401460	MMBJNONL_13840	34891	43	43	16400000000	16	16	43	Carbamidomethylation; Deamidation (NQ); Oxidation (M)	45191	putative acyl-CoA dehydrogenase fadE25
15	402172	MMBJNONL_13699	34850	20	20	1640000000000	10	10	242	Deamidation (NQ); Oxidation (M)	115403	hypothetical protein
365	401760	MMBJNONL_09738	34822	47	47	10000000	14	6	45	Carbamidomethylation; Deamidation (NQ); Oxidation (M)	41418	Citrate/2-methylcitrate synthase
192	401325	MMBJNONL_11915	34815	64	64	42300000000	22	21	69	Carbamidomethylation; Deamidation (NQ)	58070	Pseudomonalisin
151	401586	MMBJNONL_07641	34772	68	68	25700000000	17	13	69	Carbamidomethylation; Deamidation (NQ); Oxidation (M)	30063	hypothetical protein
290	401287	MMBJNONL_10764	34763	64	64	5660000000	20	6	50	Carbamidomethylation; Deamidation (NQ); Oxidation (M)	41106	Acyl-CoA dehydrogenase short-chain specific
311	401289	MMBJNONL_06106	34698	62	62	11800000000	21	13	52	Carbamidomethylation; Deamidation (NQ); Oxidation (M)	45823	Aminopeptidase 2
392	401573	MMBJNONL_04122	34696	73	73	21200000000	14	14	39	Carbamidomethylation; Deamidation (NQ)	39123	hypothetical protein
216	401366	MMBJNONL_10207	34686	31	31	481000000	23	3	60	Carbamidomethylation; Deamidation (NQ)	90046	Negative regulator of genetic competence ClpC/MecB
356	401566	MMBJNONL_02945	34641	55	55	25500000000	15	15	42	Deamidation (NQ); Oxidation (M)	40693	Citrate synthase 1
295	401456	MMBJNONL_02895	34586	42	42	2190000000	16	4	48	Carbamidomethylation; Deamidation (NQ); Oxidation (M)	52447	Malonate-semialdehyde dehydrogenase
320	401291	MMBJNONL_03159	34573	58	58	552000000	21	1	46	Carbamidomethylation; Deamidation (NQ)	55192	Stage IV sporulation protein A
260	401201	MMBJNONL_07951	34551	37	37	20200000000	39	39	63	Carbamidomethylation; Deamidation (NQ); Oxidation (M)	133489	hypothetical protein
198	401222	MMBJNONL_11945	34542	70	70	9320000000	26	8	67	Carbamidomethylation; Deamidation (NQ); Oxidation (M)	54157	Citrate/2-methylcitrate dehydratase
228	401871	MMBJNONL_04553	34540	50	50	2290000000	16	6	59	Deamidation (NQ); Oxidation (M)	40394	Pyruvate dehydrogenase E1 component subunit alpha
211	401795	MMBJNONL_04685	34530	96	96	66200000000	15	12	63	Deamidation (NQ); Oxidation (M)	16631	hypothetical protein
449	401554	MMBJNONL_01284	34442	76	76	10100000000	14	14	34	Carbamidomethylation; Deamidation (NQ); Oxidation (M)	31960	4-hydroxy-tetrahydrodipicolinate synthase
373	401428	MMBJNONL_07770	34435	71	71	19700000000	16	16	40	Carbamidomethylation; Deamidation (NQ); Oxidation (M)	39951	Pyruvate dehydrogenase E1 component subunit alpha
362	401277	MMBJNONL_05430	34394	78	78	14200000000	22	21	44	Carbamidomethylation; Deamidation (NQ); Oxidation (M)	40677	Aspartate aminotransferase
281	401393	MMBJNONL_11154	34387	51	51	18800000000	20	16	52	Carbamidomethylation; Deamidation (NQ); Oxidation (M)	60549	hypothetical protein
258	401529	MMBJNONL_01144	34357	73	73	7130000000	15	6	54	Carbamidomethylation; Deamidation (NQ); Oxidation (M)	34420	Electron transfer flavoprotein subunit alpha
335	401320	MMBJNONL_05303	34343	59	59	1700000000	19	19	47	Deamidation (NQ)	51082	Erythritol/L-threitol-binding protein
513	401824	MMBJNONL_00623	34331	78	78	14600000000	13	13	32	Carbamidomethylation; Deamidation (NQ)	25349	hypothetical protein
288	401216	MMBJNONL_13845	34319	71	71	4030000000	22	9	50	Carbamidomethylation; Deamidation (NQ); Oxidation (M)	55338	Proline--tRNA ligase
256	401565	MMBJNONL_06635	34265	82	82	0	17	1	54	Carbamidomethylation; Deamidation (NQ)	34013	Ribose-phosphate pyrophosphokinase
267	401203	MMBJNONL_01671	34243	39	39	6460000000	31	20	54	Carbamidomethylation; Deamidation (NQ); Oxidation (M)	120827	hypothetical protein
300	401476	MMBJNONL_09931	34235	80	80	1860000000	17	2	48	Carbamidomethylation; Deamidation (NQ); Oxidation (M)	32639	Cysteine synthase
379	401278	MMBJNONL_00019	34232	54	54	3610000000	20	9	41	Carbamidomethylation; Oxidation (M)	52952	6-phosphogluconate dehydrogenase NADP(+)-dependent decarboxylating
341	401401	MMBJNONL_02829	34207	58	58	920000000	19	4	44	Carbamidomethylation; Deamidation (NQ); Oxidation (M)	42066	Citrate synthase 2
403	401301	MMBJNONL_03998	34123	67	67	730000000	19	19	38	Deamidation (NQ)	49191	hypothetical protein
370	401336	MMBJNONL_06329	34103	66	66	17900000000	16	16	40	Carbamidomethylation; Deamidation (NQ)	43215	Acetylornithine aminotransferase
329	402198	MMBJNONL_06887	34057	66	66	6280000000	10	6	44	Deamidation (NQ); Oxidation (M)	18633	DNA protection during starvation protein
307	401394	MMBJNONL_02840	34011	49	49	4080000000	16	6	47	Carbamidomethylation; Deamidation (NQ); Oxidation (M)	46172	Homoserine dehydrogenase
338	401700	MMBJNONL_00179	34004	76	76	42900000000	15	15	45	Carbamidomethylation; Deamidation (NQ); Oxidation (M)	29518	hypothetical protein
185	402185	MMBJNONL_12542	33996	89	89	60100000000	7	6	68	Carbamidomethylation; Deamidation (NQ); Oxidation (M)	20419	Protein/nucleic acid deglycase 2
205	402398	MMBJNONL_04693	33956	88	88	39600000000	8	4	61	Carbamidomethylation; Deamidation (NQ); Oxidation (M)	20296	Putative cysteine protease YraA
277	401484	MMBJNONL_05415	33938	76	76	27900000000	20	20	54	Carbamidomethylation; Deamidation (NQ)	31005	Fructose-bisphosphate aldolase
178	401601	MMBJNONL_12874	33937	72	72	83500000000	18	13	67	Carbamidomethylation	27168	hypothetical protein
386	401454	MMBJNONL_03812	33917	58	58	1680000000	18	3	40	Carbamidomethylation; Deamidation (NQ); Oxidation (M)	42089	Citrate synthase 2
273	401245	MMBJNONL_07949	33851	44	44	9590000000	37	37	59	Carbamidomethylation; Deamidation (NQ)	137463	hypothetical protein
230	401205	MMBJNONL_02214	33829	23	23	92500000	26	3	57	Carbamidomethylation; Deamidation (NQ)	164547	Glutamate synthase [NADPH] large chain
291	401342	MMBJNONL_01931	33779	66	66	13700000000	18	10	50	Carbamidomethylation; Deamidation (NQ); Oxidation (M)	42251	5-methyltetrahydropteroyltriglutamate--homocysteine methyltransferase
336	401285	MMBJNONL_07768	33755	67	67	15700000000	23	22	45	Carbamidomethylation; Deamidation (NQ); Oxidation (M)	46340	Dihydrolipoyllysine-residue acetyltransferase component of pyruvate dehydrogenase complex
210	401346	MMBJNONL_06848	33729	61	61	27600000000	20	10	64	Carbamidomethylation; Oxidation (M)	41890	Phosphoglycerate kinase
265	401455	MMBJNONL_03582	33682	53	53	2690000000	19	4	51	Carbamidomethylation; Deamidation (NQ); Oxidation (M)	38143	NADP-dependent alcohol dehydrogenase C 2
317	401309	MMBJNONL_07804	33677	59	59	18500000000	20	20	46	Carbamidomethylation; Deamidation (NQ)	46445	Argininosuccinate synthase
416	401266	MMBJNONL_04054	33638	62	62	10600000000	20	19	38	Carbamidomethylation; Deamidation (NQ)	59187	Dihydroxy-acid dehydratase
339	401338	MMBJNONL_13742	33594	66	66	1710000000	21	8	45	Carbamidomethylation	44619	Ornithine aminotransferase
268	401334	MMBJNONL_13135	33562	70	70	9660000000	18	7	53	Deamidation (NQ); Oxidation (M)	39489	Alanine dehydrogenase
349	401248	MMBJNONL_02060	33512	31	31	6530000000	24	9	46	Carbamidomethylation; Deamidation (NQ)	118741	hypothetical protein
234	401423	MMBJNONL_00566	33492	58	58	23100000000	18	18	56	Carbamidomethylation; Deamidation (NQ)	50266	Glutamine synthetase
187	401614	MMBJNONL_07715	33470	58	58	1520000000	15	7	65	Carbamidomethylation; Deamidation (NQ)	33770	Manganese-dependent inorganic pyrophosphatase
262	401256	MMBJNONL_02889	33424	53	53	117000000	21	2	53	Deamidation (NQ)	60683	Ribonuclease J1
445	401568	MMBJNONL_12853	33412	69	69	24400000000	14	13	35	Carbamidomethylation; Deamidation (NQ); Oxidation (M)	34531	ATP-dependent 6-phosphofructokinase
233	401399	MMBJNONL_11067	33387	81	81	2900000000	19	13	56	Carbamidomethylation; Deamidation (NQ); Oxidation (M)	32198	2-(hydroxymethyl)glutarate dehydrogenase
389	401405	MMBJNONL_02833	33365	60	60	2680000000	17	4	40	Carbamidomethylation; Deamidation (NQ); Oxidation (M)	51060	3-isopropylmalate dehydratase large subunit
340	401270	MMBJNONL_06616	33337	50	50	0	19	1	45	Carbamidomethylation; Deamidation (NQ)	61980	Long-chain-fatty-acid--CoA ligase
316	401556	MMBJNONL_06798	33309	76	76	451000000	16	1	46	Carbamidomethylation; Deamidation (NQ); Oxidation (M)	32713	Cysteine synthase
355	401427	MMBJNONL_05163	33268	25	25	0	15	1	41	Deamidation (NQ); Oxidation (M)	92180	Biosynthetic peptidoglycan transglycosylase
493	401420	MMBJNONL_03235	33263	61	61	10900000000	15	15	34	Carbamidomethylation; Deamidation (NQ)	52683	2-hydroxymuconic semialdehyde dehydrogenase
473	401332	MMBJNONL_03918	33197	35	35	250000000	16	7	32	Carbamidomethylation; Deamidation (NQ); Oxidation (M)	75491	Assimilatory nitrate reductase catalytic subunit
455	401665	MMBJNONL_05032	33182	51	51	1780000000	13	5	34	Deamidation (NQ)	31746	Glyoxal reductase
162	401232	MMBJNONL_07666	33151	62	62	8270000000	24	6	70	Deamidation (NQ); Oxidation (M)	59171	Glucose-6-phosphate 1-dehydrogenase
252	401832	MMBJNONL_10676	33145	56	56	5380000000	13	5	56	Deamidation (NQ); Oxidation (M)	30915	Flagellin
105	401983	MMBJNONL_03028	33137	40	40	152000000000	12	12	89	Carbamidomethylation; Deamidation (NQ); Oxidation (M)	36454	hypothetical protein
337	401386	MMBJNONL_01617	33123	69	69	17500000000	16	16	44	Carbamidomethylation; Deamidation (NQ); Oxidation (M)	40855	Acetyl-CoA acetyltransferase
423	401738	MMBJNONL_13768	33066	43	43	14700000000	12	9	37	Carbamidomethylation; Deamidation (NQ); Oxidation (M)	41959	hypothetical protein
272	401197	MMBJNONL_09992	33061	33	33	4480000000	33	16	60	Carbamidomethylation; Deamidation (NQ)	135908	DNA-directed RNA polymerase subunit beta'
461	401429	MMBJNONL_08998	33047	46	46	2310000000	18	14	35	Carbamidomethylation; Deamidation (NQ)	56008	D-3-phosphoglycerate dehydrogenase
333	401189	MMBJNONL_10738	33036	44	44	6580000000	27	16	49	Carbamidomethylation; Deamidation (NQ); Oxidation (M)	97993	Alanine--tRNA ligase
232	401451	MMBJNONL_11932	32985	72	72	80000000	21	9	56	Carbamidomethylation; Deamidation (NQ); Oxidation (M)	37181	1-deoxyxylulose-5-phosphate synthase YajO
323	401290	MMBJNONL_00609	32977	61	61	20600000000	21	21	49	Carbamidomethylation; Deamidation (NQ)	49044	Putrescine aminotransferase
342	401267	MMBJNONL_01161	32956	67	67	2830000000	20	6	45	Carbamidomethylation; Deamidation (NQ)	50115	Glutamine synthetase
344	401288	MMBJNONL_09227	32913	57	57	17600000	21	1	43	Carbamidomethylation; Deamidation (NQ)	51346	NAD-dependent malic enzyme
326	401374	MMBJNONL_03587	32857	40	40	1620000000	18	4	47	Carbamidomethylation; Deamidation (NQ); Oxidation (M)	67450	Glutamine--fructose-6-phosphate aminotransferase [isomerizing]
322	401258	MMBJNONL_06153	32841	37	37	8450000000	22	9	46	Carbamidomethylation; Deamidation (NQ)	74052	Methionine--tRNA ligase
221	401227	MMBJNONL_07910	32829	63	63	22800000000	25	25	60	Carbamidomethylation; Deamidation (NQ); Oxidation (M)	59458	Periplasmic [NiFeSe] hydrogenase large subunit
516	401642	MMBJNONL_00239	32820	68	68	14700000000	16	16	32	Carbamidomethylation; Deamidation (NQ)	27026	Phosphoribosylaminoimidazole-succinocarboxamide synthase
662	402024	MMBJNONL_13460	32790	82	82	28300000000	9	7	25	Carbamidomethylation; Deamidation (NQ)	17102	putative flavin reductase
537	401471	MMBJNONL_00395	32773	57	57	5760000000	15	14	30	Deamidation (NQ)	42208	Citrate synthase 2
381	401447	MMBJNONL_08921	32724	56	56	3590000000	18	9	40	Carbamidomethylation; Deamidation (NQ); Oxidation (M)	44109	hypothetical protein
165	401434	MMBJNONL_07722	32715	45	45	6020000000	19	9	73	Deamidation (NQ); Oxidation (M)	62516	Oligopeptide-binding protein AppA
231	402180	MMBJNONL_11990	32700	99	99	8840000000	11	4	63	Carbamidomethylation; Deamidation (NQ); Oxidation (M)	13856	hypothetical protein
289	401327	MMBJNONL_07016	32696	46	46	42000000	19	3	51	Carbamidomethylation; Deamidation (NQ); Oxidation (M)	52772	Inosine-5'-monophosphate dehydrogenase
364	401594	MMBJNONL_11971	32694	64	64	19400000000	15	15	42	Carbamidomethylation; Deamidation (NQ); Oxidation (M)	36017	Pyruvate dehydrogenase E1 component subunit beta
328	401681	MMBJNONL_09338	32657	70	70	34300000000	13	12	44	Carbamidomethylation; Deamidation (NQ); Oxidation (M)	27334	Electron transfer flavoprotein subunit beta
254	401514	MMBJNONL_12707	32647	53	53	75000000	18	4	56	Carbamidomethylation; Deamidation (NQ); Oxidation (M)	50992	Glutamine synthetase
486	401414	MMBJNONL_01153	32635	48	48	3510000000	17	9	32	Carbamidomethylation	56323	Glycine--tRNA ligase
359	401259	MMBJNONL_06787	32619	29	29	204000000	26	3	45	Carbamidomethylation; Deamidation (NQ)	119813	mupirocin-resistant isoleucine--tRNA ligase MupA
259	401798	MMBJNONL_05876	32594	80	80	70800000000	12	7	52	Deamidation (NQ); Oxidation (M)	18086	hypothetical protein
296	401339	MMBJNONL_11699	32576	63	63	20400000000	20	11	51	Carbamidomethylation; Deamidation (NQ); Oxidation (M)	45583	Serine hydroxymethyltransferase
368	401668	MMBJNONL_08802	32571	62	62	14500000000	16	16	40	Deamidation (NQ)	33609	Zinc-type alcohol dehydrogenase-like protein
302	402076	MMBJNONL_04615	32566	50	50	345000000	12	4	48	Deamidation (NQ); Oxidation (M)	39519	Membrane lipoprotein TmpC
474	401365	MMBJNONL_13759	32552	51	51	6030000000	15	8	33	Carbamidomethylation; Deamidation (NQ)	56434	2-aminomuconic 6-semialdehyde dehydrogenase
282	401335	MMBJNONL_03076	32494	76	76	25900000000	22	19	51	Carbamidomethylation; Deamidation (NQ); Oxidation (M)	31805	Pyridoxal 5'-phosphate synthase subunit PdxS
319	401595	MMBJNONL_05299	32485	55	55	21800000000	13	13	45	Deamidation (NQ); Oxidation (M)	37717	Hydroxypyruvate reductase
369	401589	MMBJNONL_07645	32471	42	42	21900000000	19	13	42	Carbamidomethylation; Deamidation (NQ)	43683	S-adenosylmethionine synthase
388	401518	MMBJNONL_02089	32470	79	79	16100000000	17	15	41	Carbamidomethylation; Deamidation (NQ); Oxidation (M)	29451	Fumarate reductase iron-sulfur subunit
219	401748	MMBJNONL_12145	32465	80	80	49400000000	15	15	59	Deamidation (NQ)	20202	Ferredoxin--NADP reductase
218	401435	MMBJNONL_05514	32461	62	62	21100000000	20	17	64	Carbamidomethylation; Deamidation (NQ); Oxidation (M)	41286	Succinate--CoA ligase [ADP-forming] subunit beta
515	401515	MMBJNONL_01277	32447	43	43	12600000000	16	15	31	Deamidation (NQ)	54245	NAD/NADP-dependent betaine aldehyde dehydrogenase
390	401954	MMBJNONL_00415	32422	63	63	30200000000	13	13	39		22132	Acetoin:2 6-dichlorophenolindophenol oxidoreductase subunit alpha
610	401992	MMBJNONL_02892	32401	41	41	447000000	11	3	31	Carbamidomethylation; Deamidation (NQ)	42159	3-ketoacyl-CoA thiolase
385	401400	MMBJNONL_05496	32397	75	75	1100000000	18	18	42	Carbamidomethylation; Deamidation (NQ); Oxidation (M)	39476	Caffeyl-CoA reductase-Etf complex subunit CarE
197	402517	MMBJNONL_11892	32395	88	88	19900000000	11	10	63	Deamidation (NQ); Oxidation (M)	9614	DNA-binding protein HU
523	401684	MMBJNONL_04086	32343	59	59	9850000000	11	11	30	Carbamidomethylation; Deamidation (NQ)	44220	3-oxoacyl-[acyl-carrier-protein] synthase 2
86	401776	MMBJNONL_11098	32268	70	70	3440000000	15	3	93	Carbamidomethylation; Oxidation (M)	24573	Elongation factor Ts
442	401498	MMBJNONL_04511	32248	58	58	11300000000	18	18	40	Carbamidomethylation; Deamidation (NQ); Oxidation (M)	43027	NAD-dependent methanol dehydrogenase
472	401275	MMBJNONL_02121	32222	29	29	3690000000	20	12	33	Carbamidomethylation	100192	Valine--tRNA ligase
352	401799	MMBJNONL_11717	32149	72	72	13700000000	13	9	43	Carbamidomethylation; Oxidation (M)	28136	Crotonyl-CoA hydratase
485	401492	MMBJNONL_08759	32122	72	72	1100000000	18	18	34	Carbamidomethylation; Deamidation (NQ)	35797	1-deoxyxylulose-5-phosphate synthase YajO
225	401488	MMBJNONL_05667	32090	36	36	3410000000	20	3	58	Carbamidomethylation; Oxidation (M)	48079	Isocitrate dehydrogenase [NADP]
255	401534	MMBJNONL_02677	32083	76	76	27700000000	20	17	58	Deamidation (NQ); Oxidation (M)	29066	Vegetative protein 296
435	401397	MMBJNONL_13703	32062	31	31	6010000000	15	15	36	Deamidation (NQ)	75460	Chromosome partition protein Smc
538	401621	MMBJNONL_02890	32061	46	46	3490000000	13	7	33	Carbamidomethylation; Deamidation (NQ); Oxidation (M)	38857	Leucine dehydrogenase
361	401439	MMBJNONL_00413	31980	67	67	14700000000	18	18	46	Carbamidomethylation; Deamidation (NQ)	44156	Dihydrolipoyllysine-residue acetyltransferase component of pyruvate dehydrogenase complex
371	401657	MMBJNONL_02293	31953	59	59	7760000000	17	17	40	Carbamidomethylation; Deamidation (NQ); Oxidation (M)	35280	3-oxoadipyl-CoA/3-oxo-5 6-dehydrosuberyl-CoA thiolase
438	401284	MMBJNONL_04313	31892	30	30	1620000000	21	12	40	Deamidation (NQ); Oxidation (M)	99315	Aconitate/2-methylaconitate hydratase
421	401376	MMBJNONL_08993	31858	45	45	14600000000	18	18	38	Carbamidomethylation	51274	putative cytosol aminopeptidase
717	401725	MMBJNONL_08575	31835	37	37	3130000000	12	10	24	Deamidation (NQ)	55014	hypothetical protein
237	401296	MMBJNONL_09855	31814	92	92	27400000000	22	15	60	Carbamidomethylation; Deamidation (NQ); Oxidation (M)	31471	Pyridoxal 5'-phosphate synthase subunit PdxS
498	401481	MMBJNONL_03816	31805	54	54	366000000	16	3	33	Carbamidomethylation; Deamidation (NQ); Oxidation (M)	51011	3-isopropylmalate dehydratase large subunit
632	401532	MMBJNONL_04712	31803	45	45	4780000000	14	9	27	Carbamidomethylation; Deamidation (NQ); Oxidation (M)	52958	putative FAD-linked oxidoreductase
558	401453	MMBJNONL_03387	31793	57	57	9140000000	14	14	28		44602	(R)-benzylsuccinyl-CoA dehydrogenase
417	401306	MMBJNONL_03418	31793	62	62	243000000	19	5	41	Carbamidomethylation; Deamidation (NQ)	50274	Glutamine synthetase
669	401379	MMBJNONL_01059	31785	58	58	46500000000	18	18	29	Carbamidomethylation; Deamidation (NQ)	52489	hypothetical protein
484	401485	MMBJNONL_03257	31773	51	51	5230000000	15	12	32	Carbamidomethylation; Deamidation (NQ)	47436	5-methylthioadenosine/S-adenosylhomocysteine deaminase
274	401250	MMBJNONL_00866	31750	69	69	23700000000	22	19	49	Carbamidomethylation; Deamidation (NQ)	46885	Isocitrate lyase
456	401355	MMBJNONL_06762	31680	37	37	509000000	20	7	35	Carbamidomethylation; Deamidation (NQ)	73509	2 4-dienoyl-CoA reductase
517	401675	MMBJNONL_12489	31672	91	91	21800000000	11	11	32	Carbamidomethylation; Deamidation (NQ); Oxidation (M)	25964	Aminopyrimidine aminohydrolase
501	401464	MMBJNONL_11946	31663	62	62	1250000000	14	3	32	Deamidation (NQ); Oxidation (M)	34279	2-methylisocitrate lyase
494	401375	MMBJNONL_07217	31656	24	24	1090000000	20	4	34	Carbamidomethylation; Deamidation (NQ)	118685	hypothetical protein
285	401602	MMBJNONL_02839	31649	51	51	3200000000	16	14	50	Carbamidomethylation; Deamidation (NQ)	34510	Branched-chain-amino-acid aminotransferase
308	401260	MMBJNONL_10227	31617	26	26	353000000	27	5	53	Carbamidomethylation; Deamidation (NQ); Oxidation (M)	130830	DNA-directed RNA polymerase subunit beta
602	401610	MMBJNONL_03222	31598	61	61	10200000000	16	15	28	Carbamidomethylation; Oxidation (M)	34231	Fructose-1 6-bisphosphatase class 2
393	401784	MMBJNONL_11937	31581	49	49	6640000000	15	5	40	Carbamidomethylation; Deamidation (NQ); Oxidation (M)	31214	GDP-L-fucose synthase
419	401281	MMBJNONL_13275	31550	42	42	2940000000	21	11	39	Carbamidomethylation; Oxidation (M)	64229	Arginine--tRNA ligase
126	402394	MMBJNONL_06585	31516	91	91	43600000000	11	4	77	Carbamidomethylation; Deamidation (NQ); Oxidation (M)	8958	Transition state regulatory protein AbrB
126	402395	MMBJNONL_06152	31516	91	91	43600000000	11	4	77	Carbamidomethylation; Deamidation (NQ); Oxidation (M)	8958	Transition state regulatory protein AbrB
446	401598	MMBJNONL_13492	31502	68	68	26500000000	16	16	36	Oxidation (M)	32973	O-acetylserine sulfhydrylase
489	401497	MMBJNONL_11731	31459	59	59	4840000000	14	9	32	Carbamidomethylation; Deamidation (NQ)	41113	Aspartate/prephenate aminotransferase
573	401582	MMBJNONL_13484	31422	51	51	5750000000	14	13	29	Carbamidomethylation; Deamidation (NQ); Oxidation (M)	38389	Leucine dehydrogenase
276	401279	MMBJNONL_09737	31413	60	60	1850000000	24	6	54	Carbamidomethylation; Deamidation (NQ); Oxidation (M)	54040	Citrate/2-methylcitrate dehydratase
215	401704	MMBJNONL_03683	31382	46	46	34500000	13	3	60	Deamidation (NQ); Oxidation (M)	39517	D-xylose-binding periplasmic protein
376	401671	MMBJNONL_00284	31378	50	50	15800000000	13	12	40	Carbamidomethylation; Deamidation (NQ); Oxidation (M)	42485	3-ketoacyl-CoA thiolase
363	401310	MMBJNONL_06852	31369	51	51	3050000000	20	13	45	Carbamidomethylation; Deamidation (NQ); Oxidation (M)	61267	Thymidine phosphorylase
217	401175	MMBJNONL_10812	31295	62	62	27800000000	27	27	61	Carbamidomethylation; Deamidation (NQ)	58772	Acetyl-coenzyme A synthetase
431	401307	MMBJNONL_06771	31290	57	57	368000000	17	4	35	Carbamidomethylation; Deamidation (NQ)	55412	Proline--tRNA ligase
286	401236	MMBJNONL_05349	31286	52	52	11600000000	31	19	51	Carbamidomethylation; Deamidation (NQ)	73252	hypothetical protein
409	402029	MMBJNONL_13616	31272	62	62	12800000000	12	11	38	Deamidation (NQ); Oxidation (M)	22885	Superoxide dismutase [Mn]
429	401380	MMBJNONL_11068	31260	42	42	7160000000	20	14	44	Carbamidomethylation; Deamidation (NQ); Oxidation (M)	65918	putative acyl-CoA dehydrogenase
350	401418	MMBJNONL_13871	31260	62	62	12100000000	19	12	45	Carbamidomethylation; Deamidation (NQ)	52703	Succinyl-diaminopimelate desuccinylase
95	401777	MMBJNONL_02927	31244	62	62	4000000	14	2	89	Carbamidomethylation; Oxidation (M)	27550	Elongation factor Ts
313	401378	MMBJNONL_00740	31233	45	45	705000000	21	3	49	Carbamidomethylation; Deamidation (NQ)	56011	hypothetical protein
506	401783	MMBJNONL_10407	31232	84	84	21900000000	11	11	31	Carbamidomethylation; Deamidation (NQ); Oxidation (M)	23470	Alcohol dehydrogenase
407	401362	MMBJNONL_04826	31230	30	30	6660000000	16	10	39	Carbamidomethylation; Deamidation (NQ); Oxidation (M)	71642	Squalene--hopene cyclase
240	401886	MMBJNONL_08495	31208	56	56	26800000000	13	13	55	Carbamidomethylation; Deamidation (NQ); Oxidation (M)	36752	hypothetical protein
304	401643	MMBJNONL_07048	31200	65	65	27700000000	20	19	48	Carbamidomethylation; Deamidation (NQ); Oxidation (M)	33418	Malate dehydrogenase
412	401885	MMBJNONL_10889	31189	78	78	34900000000	10	10	37	Carbamidomethylation; Deamidation (NQ); Oxidation (M)	20543	Isochorismatase family protein YecD
109	402372	MMBJNONL_05802	31179	45	45	176000000000	11	10	103	Deamidation (NQ)	27506	hypothetical protein
753	401909	MMBJNONL_09964	31160	65	65	980000000	13	12	27	Carbamidomethylation; Oxidation (M)	24410	Adenylate kinase
420	401292	MMBJNONL_06107	31159	51	51	5790000000	18	13	37	Deamidation (NQ)	58082	Glutathione hydrolase-like YwrD proenzyme
374	403203	MMBJNONL_13968	31122	80	80	58600000000	10	9	41	Deamidation (NQ)	7400	Cold shock-like protein CspLA
374	403204	MMBJNONL_10095	31122	80	80	58600000000	10	9	41	Deamidation (NQ)	7400	Cold shock-like protein CspLA
551	401516	MMBJNONL_04162	31108	42	42	5460000000	13	13	31	Deamidation (NQ)	57838	hypothetical protein
297	401645	MMBJNONL_01143	31069	67	67	21400000000	12	3	47	Deamidation (NQ); Oxidation (M)	27102	Electron transfer flavoprotein subunit beta
301	401686	MMBJNONL_00494	31062	68	68	13200000000	13	13	48	Deamidation (NQ); Oxidation (M)	35190	Spore germination protein GerM
249	401373	MMBJNONL_14096	31036	64	64	1300000000	18	10	56	Carbamidomethylation; Deamidation (NQ)	54912	L-arabinose isomerase
475	401535	MMBJNONL_10767	31028	60	60	8580000000	17	15	38	Carbamidomethylation; Deamidation (NQ)	41615	Acetyl-CoA acetyltransferase
398	402254	MMBJNONL_12117	30997	21	21	59700000000	13	13	39	Carbamidomethylation; Deamidation (NQ); Oxidation (M)	60454	hypothetical protein
360	401658	MMBJNONL_05574	30973	31	31	611000000	14	6	44	Carbamidomethylation; Deamidation (NQ); Oxidation (M)	60789	Malate synthase A
287	401273	MMBJNONL_11979	30966	38	38	6520000000	22	12	49	Carbamidomethylation; Deamidation (NQ); Oxidation (M)	78827	Dipeptidyl aminopeptidase BI
598	401466	MMBJNONL_13760	30948	37	37	3840000000	15	8	27	Carbamidomethylation	54920	4-hydroxyphenylacetate 3-monooxygenase oxygenase component
671	401717	MMBJNONL_06711	30945	48	48	10300000000	13	13	26	Deamidation (NQ)	40757	Aminopeptidase YpdF
303	402605	MMBJNONL_05033	30943	63	63	1230000000	9	2	55	Carbamidomethylation; Deamidation (NQ); Oxidation (M)	13885	hypothetical protein
564	401617	MMBJNONL_09736	30941	54	54	146000000	12	1	29	Deamidation (NQ); Oxidation (M)	34094	2-methylisocitrate lyase
540	401633	MMBJNONL_11061	30876	54	54	5340000000	13	7	33	Carbamidomethylation; Deamidation (NQ); Oxidation (M)	39566	Leucine dehydrogenase
534	401407	MMBJNONL_11078	30854	31	31	3920000000	20	16	36	Carbamidomethylation; Deamidation (NQ); Oxidation (M)	80459	Polyribonucleotide nucleotidyltransferase
357	401452	MMBJNONL_07168	30834	70	70	4440000000	17	2	42	Carbamidomethylation; Deamidation (NQ)	27028	Short-chain reductase protein NovJ
345	401370	MMBJNONL_07519	30802	48	48	8620000000	18	6	44	Carbamidomethylation; Deamidation (NQ)	55501	Glycerol kinase
454	401605	MMBJNONL_05515	30791	61	61	31600000000	14	13	35	Carbamidomethylation; Deamidation (NQ)	31788	Succinate--CoA ligase [ADP-forming] subunit alpha
380	401328	MMBJNONL_06936	30677	41	41	8060000000	20	12	40	Carbamidomethylation; Oxidation (M)	57162	putative propionyl-CoA carboxylase beta chain 5
479	401402	MMBJNONL_02673	30676	47	47	3380000000	17	9	32	Deamidation (NQ); Oxidation (M)	52396	hypothetical protein
427	401606	MMBJNONL_02948	30659	39	39	11500000000	14	13	36	Carbamidomethylation; Deamidation (NQ)	57163	Long-chain-fatty-acid--CoA ligase
497	401774	MMBJNONL_09212	30591	63	63	19600000000	14	9	32	Carbamidomethylation	27084	hypothetical protein
327	401395	MMBJNONL_04208	30583	46	46	6720000000	17	8	46	Carbamidomethylation; Deamidation (NQ)	58724	Acetyl-coenzyme A synthetase
444	401241	MMBJNONL_01953	30553	50	50	4410000000	23	23	37	Carbamidomethylation; Deamidation (NQ); Oxidation (M)	74348	Transcriptional regulator MtlR
114	402853	MMBJNONL_01637	30552	94	94	48300000000	10	10	82	Deamidation (NQ)	9744	RNA-binding protein Hfq
542	401323	MMBJNONL_12998	30531	26	26	4970000000	18	18	31	Carbamidomethylation	88553	hypothetical protein
406	401431	MMBJNONL_12997	30527	42	42	8010000000	15	15	37	Carbamidomethylation; Deamidation (NQ)	66137	Neopullulanase 2
505	401677	MMBJNONL_03920	30497	48	48	4610000000	15	12	32	Carbamidomethylation; Deamidation (NQ)	40165	Ribosome-binding ATPase YchF
391	402210	MMBJNONL_04815	30497	78	78	5700000000	11	11	40	Carbamidomethylation; Deamidation (NQ); Oxidation (M)	16219	hypothetical protein
346	401560	MMBJNONL_05522	30442	83	83	41400000000	16	16	43	Deamidation (NQ); Oxidation (M)	29476	GTP-sensing transcriptional pleiotropic repressor CodY
413	402415	MMBJNONL_05367	30432	81	81	25500000000	8	8	37	Carbamidomethylation; Deamidation (NQ); Oxidation (M)	13730	Sulfur carrier protein DsrE2
467	401604	MMBJNONL_03823	30429	37	37	999000000	13	3	34	Deamidation (NQ); Oxidation (M)	48769	Homoserine dehydrogenase
568	401750	MMBJNONL_01139	30421	46	46	1530000000	12	3	30	Carbamidomethylation; Deamidation (NQ)	41455	3-ketoacyl-CoA thiolase
405	401901	MMBJNONL_00748	30392	59	59	2310000000	13	5	37	Carbamidomethylation; Deamidation (NQ); Oxidation (M)	27242	Bifunctional PGK/TIM
565	401674	MMBJNONL_13736	30392	36	36	2410000000	14	6	29	Deamidation (NQ); Oxidation (M)	53439	Aldehyde dehydrogenase thermostable
436	401294	MMBJNONL_13287	30372	33	33	5180000000	20	17	36	Carbamidomethylation; Deamidation (NQ); Oxidation (M)	91787	Leucine--tRNA ligase
684	401892	MMBJNONL_11630	30296	62	62	12700000000	11	10	25	Carbamidomethylation; Deamidation (NQ)	23852	Adenylate kinase
453	401904	MMBJNONL_06813	30272	41	41	121000000	12	3	36	Carbamidomethylation; Deamidation (NQ); Oxidation (M)	33055	Malate dehydrogenase
575	401907	MMBJNONL_02899	30266	53	53	525000000	11	3	29	Deamidation (NQ); Oxidation (M)	31707	4-hydroxy-tetrahydrodipicolinate synthase
465	401624	MMBJNONL_05200	30247	65	65	10500000000	17	13	35	Carbamidomethylation; Deamidation (NQ)	32740	Aldo-keto reductase IolS
404	401661	MMBJNONL_12029	30224	60	60	9080000000	15	3	39	Carbamidomethylation; Deamidation (NQ); Oxidation (M)	34341	Thioredoxin reductase
532	401960	MMBJNONL_13396	30224	49	49	69100000	12	3	30	Carbamidomethylation; Deamidation (NQ); Oxidation (M)	44309	3-oxoacyl-[acyl-carrier-protein] synthase 2
410	401496	MMBJNONL_09310	30195	51	51	832000000	15	2	37	Carbamidomethylation; Deamidation (NQ); Oxidation (M)	41028	Acyl-CoA dehydrogenase short-chain specific
206	402866	MMBJNONL_07141	30195	80	80	31300000000	8	5	62	Deamidation (NQ)	9482	DNA-binding protein HU
330	402168	MMBJNONL_08530	30172	97	97	42500000000	9	9	45	Carbamidomethylation; Deamidation (NQ); Oxidation (M)	11803	Thioredoxin
366	401413	MMBJNONL_11257	30156	57	57	493000000	15	4	42	Deamidation (NQ); Oxidation (M)	41282	Alanine dehydrogenase
396	401361	MMBJNONL_09769	30146	42	42	485000000	22	9	45	Carbamidomethylation; Deamidation (NQ)	84786	5-methyltetrahydropteroyltriglutamate--homocysteine methyltransferase
264	401316	MMBJNONL_05987	30120	45	45	0	19	1	54	Deamidation (NQ); Oxidation (M)	59149	Glucose-6-phosphate 1-dehydrogenase
586	401687	MMBJNONL_13139	30095	62	62	11200000000	12	11	28	Deamidation (NQ); Oxidation (M)	28536	Enoyl-[acyl-carrier-protein] reductase [NADH] FabI
353	401503	MMBJNONL_06113	30095	42	42	12200000000	19	10	44	Carbamidomethylation; Deamidation (NQ); Oxidation (M)	47148	Glucose-6-phosphate isomerase
383	401770	MMBJNONL_13600	30090	78	78	6890000000	13	9	40	Carbamidomethylation; Deamidation (NQ)	20257	Alkyl hydroperoxide reductase C
347	401891	MMBJNONL_01730	30083	87	87	14100000000	9	7	42		17489	putative protein YjoA
629	402862	MMBJNONL_05824	30068	88	88	31800000000	7	7	26	Deamidation (NQ); Oxidation (M)	8647	hypothetical protein
245	402013	MMBJNONL_00408	30056	91	91	54700000000	11	11	54	Carbamidomethylation; Deamidation (NQ); Oxidation (M)	21551	hypothetical protein
443	401679	MMBJNONL_03444	30052	50	50	161000000	15	4	36	Deamidation (NQ)	40665	Ribonucleoside-diphosphate reductase subunit beta
377	401688	MMBJNONL_12867	30044	56	56	1200000000	15	8	47	Carbamidomethylation; Deamidation (NQ); Oxidation (M)	36952	Putative mannose-6-phosphate isomerase YvyI
397	401682	MMBJNONL_02208	30007	49	49	1090000000	15	9	43	Deamidation (NQ); Oxidation (M)	39951	Phosphoserine aminotransferase
384	401340	MMBJNONL_13839	30005	44	44	2070000000	18	6	41	Deamidation (NQ)	61144	Medium-chain fatty-acid--CoA ligase
576	401914	MMBJNONL_10664	29979	60	60	2670000000	11	7	28	Carbamidomethylation; Deamidation (NQ); Oxidation (M)	27829	Crotonyl-CoA hydratase
678	401482	MMBJNONL_03323	29958	49	49	3370000000	15	7	26	Carbamidomethylation; Oxidation (M)	45194	Cryptic catabolic NAD-specific glutamate dehydrogenase GudB
367	401570	MMBJNONL_06748	29956	72	72	20400000000	16	15	41	Carbamidomethylation; Deamidation (NQ); Oxidation (M)	29984	1 4-dihydroxy-2-naphthoyl-CoA synthase
433	401755	MMBJNONL_02832	29948	69	69	4740000000	13	3	36	Carbamidomethylation; Deamidation (NQ); Oxidation (M)	23556	3-isopropylmalate dehydratase small subunit 1
518	401477	MMBJNONL_08529	29945	53	53	390000000	14	13	32	Deamidation (NQ); Oxidation (M)	49179	Dihydrolipoyllysine-residue acetyltransferase component of pyruvate dehydrogenase complex
536	401322	MMBJNONL_01060	29942	40	40	4260000000	19	19	32	Carbamidomethylation; Deamidation (NQ)	78805	hypothetical protein
478	401558	MMBJNONL_05133	29940	52	52	193000000	15	2	35	Carbamidomethylation; Deamidation (NQ)	44487	Ornithine aminotransferase
520	401887	MMBJNONL_11259	29934	51	51	6810000000	13	10	31	Deamidation (NQ)	29050	Vegetative protein 296
520	401888	MMBJNONL_13133	29934	51	51	6810000000	13	10	31	Deamidation (NQ)	29123	Vegetative protein 296
553	401433	MMBJNONL_14094	29890	45	45	6820000000	16	16	30	Carbamidomethylation; Deamidation (NQ)	61562	Ribulokinase
401	401412	MMBJNONL_05867	29879	63	63	7550000000	16	9	40	Carbamidomethylation; Deamidation (NQ)	46434	Adenylosuccinate synthetase
561	401458	MMBJNONL_12141	29869	58	58	10100000000	16	16	31	Deamidation (NQ)	40482	Formamidase
519	401618	MMBJNONL_05816	29840	41	41	30000000	15	14	31	Deamidation (NQ)	45780	Enolase
428	401525	MMBJNONL_06613	29834	64	64	0	16	1	37	Carbamidomethylation; Deamidation (NQ)	27014	Short-chain reductase protein NovJ
508	401620	MMBJNONL_11072	29770	57	57	4760000000	14	8	31	Carbamidomethylation; Deamidation (NQ)	38035	Aspartate-semialdehyde dehydrogenase
488	401450	MMBJNONL_02108	29724	47	47	55700000	17	1	33	Deamidation (NQ)	46577	ATP-dependent Clp protease ATP-binding subunit ClpX
138	403227	MMBJNONL_05488	29683	13	13	211000000000	5	5	74	Deamidation (NQ); Oxidation (M)	80378	hypothetical protein
426	401449	MMBJNONL_08565	29664	47	47	28900000	18	2	37	Deamidation (NQ)	46533	ATP-dependent Clp protease ATP-binding subunit ClpX
402	401536	MMBJNONL_14034	29630	60	60	10700000000	14	14	40	Deamidation (NQ); Oxidation (M)	41310	Leucine-specific-binding protein
588	401648	MMBJNONL_07905	29610	55	55	5550000000	11	11	27	Carbamidomethylation; Deamidation (NQ)	37429	Carbamoyl dehydratase HypE
204	402169	MMBJNONL_01952	29608	87	87	57300000000	9	9	63	Carbamidomethylation; Deamidation (NQ); Oxidation (M)	15332	Mannitol-specific phosphotransferase enzyme IIA component
354	401743	MMBJNONL_03434	29548	52	52	1250000000	12	3	42	Carbamidomethylation; Deamidation (NQ); Oxidation (M)	34514	Electron transfer flavoprotein subunit alpha
692	401775	MMBJNONL_04570	29543	43	43	9490000000	12	12	26	Deamidation (NQ)	48064	hypothetical protein
559	401631	MMBJNONL_09802	29528	58	58	14900000000	12	12	29	Carbamidomethylation; Deamidation (NQ)	42612	Formamidase
459	401656	MMBJNONL_03435	29507	68	68	5880000000	13	4	35	Deamidation (NQ); Oxidation (M)	27159	Electron transfer flavoprotein subunit beta
529	401694	MMBJNONL_01281	29489	48	48	26400000000	11	11	30	Deamidation (NQ); Oxidation (M)	38141	Manganese-dependent 2 3-dihydroxybiphenyl 1 2-dioxygenase
439	401539	MMBJNONL_09664	29442	48	48	14300000000	17	17	38	Deamidation (NQ); Oxidation (M)	38501	C4-dicarboxylate-binding periplasmic protein DctP
324	401622	MMBJNONL_09213	29414	50	50	20600000000	15	9	46	Carbamidomethylation; Deamidation (NQ)	36228	hypothetical protein
582	401852	MMBJNONL_04976	29392	59	59	11100000000	13	13	29	Carbamidomethylation; Deamidation (NQ); Oxidation (M)	29399	5-oxoprolinase subunit A
552	401986	MMBJNONL_11752	29379	69	69	57500000000	10	8	32	Carbamidomethylation; Deamidation (NQ); Oxidation (M)	25481	Purine nucleoside phosphorylase DeoD-type
546	401462	MMBJNONL_10932	29370	60	60	6510000000	15	15	32	Carbamidomethylation; Deamidation (NQ)	42453	Acyl-CoA dehydrogenase
325	401344	MMBJNONL_11064	29362	45	45	1700000000	19	14	46	Carbamidomethylation; Deamidation (NQ)	61570	Acetyl-coenzyme A synthetase
98	402190	MMBJNONL_04762	29359	90	90	165000000000	10	8	88	Oxidation (M)	10501	10 kDa chaperonin
425	401421	MMBJNONL_00771	29339	66	66	13700000000	19	19	37	Carbamidomethylation; Deamidation (NQ)	41258	Acyl-CoA dehydrogenase short-chain specific
738	401906	MMBJNONL_04673	29317	60	60	4750000000	12	9	24	Carbamidomethylation; Deamidation (NQ)	25554	Thiazole synthase
500	401647	MMBJNONL_05495	29283	62	62	9290000000	13	13	31	Carbamidomethylation; Deamidation (NQ); Oxidation (M)	30461	Caffeyl-CoA reductase-Etf complex subunit CarD
597	401440	MMBJNONL_03250	29280	47	47	12200000000	16	15	27	Carbamidomethylation	50142	Asparagine--tRNA ligase
757	401763	MMBJNONL_05156	29252	29	29	1080000000	11	4	22	Carbamidomethylation; Deamidation (NQ)	54834	4-hydroxyphenylacetate 3-monooxygenase oxygenase component
372	401549	MMBJNONL_06783	29251	44	44	4390000000	13	7	41	Carbamidomethylation; Deamidation (NQ)	55122	Succinyl-diaminopimelate desuccinylase
623	402138	MMBJNONL_09748	29249	36	36	2300000	11	1	26	Carbamidomethylation	31197	GDP-L-fucose synthase
470	401526	MMBJNONL_02531	29228	51	51	7150000000	14	13	33	Deamidation (NQ)	40460	CdaA regulatory protein CdaR
661	402173	MMBJNONL_12134	29217	78	78	9090000000	8	8	26	Carbamidomethylation; Deamidation (NQ); Oxidation (M)	23717	Alkyl hydroperoxide reductase subunit F
496	401461	MMBJNONL_05177	29199	37	37	8490000000	17	16	35	Carbamidomethylation; Deamidation (NQ)	64378	putative acyl-CoA dehydrogenase
511	401416	MMBJNONL_13770	29196	47	47	4530000000	16	8	32	Carbamidomethylation	51890	Mannose-1-phosphate guanylyltransferase RfbM
689	401537	MMBJNONL_13098	29194	55	55	5180000000	14	13	25	Carbamidomethylation; Deamidation (NQ)	37812	Threonine synthase
556	401864	MMBJNONL_10984	29137	45	45	7980000000	11	11	29	Deamidation (NQ); Oxidation (M)	38847	D-malate dehydrogenase [decarboxylating]
318	402035	MMBJNONL_10657	29132	39	39	556000000	11	1	45	Deamidation (NQ); Oxidation (M)	31618	Polyamine aminopropyltransferase
674	401749	MMBJNONL_01957	29123	43	43	1380000000	12	8	24	Carbamidomethylation; Deamidation (NQ)	42298	LL-diaminopimelate aminotransferase
514	401377	MMBJNONL_13778	29101	43	43	5540000000	16	12	33	Carbamidomethylation; Deamidation (NQ)	52038	Bifunctional NAD(P)H-hydrate repair enzyme Nnr
411	401520	MMBJNONL_03287	29093	64	64	19500000000	16	11	37	Carbamidomethylation	37748	Putative aminopeptidase YsdC
539	401673	MMBJNONL_10161	29083	27	27	0	13	1	30	Carbamidomethylation; Deamidation (NQ)	55076	Stage IV sporulation protein A
387	401329	MMBJNONL_00770	29009	36	36	16400000000	20	17	41	Carbamidomethylation	73361	Acetyl-coenzyme A synthetase
673	402015	MMBJNONL_13122	28997	40	40	5410000000	12	11	27	Carbamidomethylation; Deamidation (NQ)	36141	4-hydroxy-3-methylbut-2-enyl diphosphate reductase
512	401317	MMBJNONL_12038	28995	43	43	7180000000	19	15	34	Carbamidomethylation; Deamidation (NQ); Oxidation (M)	67733	hypothetical protein
592	401396	MMBJNONL_12847	28960	31	31	3010000000	16	14	27	Carbamidomethylation; Deamidation (NQ)	87857	Phenylalanine--tRNA ligase beta subunit
414	401324	MMBJNONL_10228	28943	26	26	50500000	27	2	47	Carbamidomethylation; Deamidation (NQ)	134934	DNA-directed RNA polymerase subunit beta'
1057	403214	MMBJNONL_03741	28938	78	78	8230000000	6	6	17	Deamidation (NQ); Oxidation (M)	7464	hypothetical protein
399	401314	MMBJNONL_03974	28937	51	51	10100000000	18	18	43	Deamidation (NQ)	69078	hypothetical protein
792	401716	MMBJNONL_10954	28870	27	27	4310000000	11	10	21	Carbamidomethylation	49076	2-oxoglutarate carboxylase small subunit
583	401500	MMBJNONL_00328	28865	70	70	790000000	13	13	31	Carbamidomethylation; Deamidation (NQ); Oxidation (M)	31937	Glyoxal reductase
448	401493	MMBJNONL_03871	28825	42	42	8110000000	15	14	34		61336	Oligopeptide-binding protein AppA
591	401382	MMBJNONL_10928	28825	39	39	5190000000	18	18	28	Carbamidomethylation; Deamidation (NQ); Oxidation (M)	62489	Medium-chain fatty-acid--CoA ligase
469	402017	MMBJNONL_07170	28784	32	32	8580000000	11	11	33	Deamidation (NQ); Oxidation (M)	50109	hypothetical protein
616	401638	MMBJNONL_08000	28755	45	45	160000000	13	3	27	Carbamidomethylation; Deamidation (NQ)	44176	Cell division protein FtsA
867	401804	MMBJNONL_04452	28740	50	50	3480000000	11	11	19	Carbamidomethylation; Deamidation (NQ)	33144	Aldo-keto reductase IolS
710	401557	MMBJNONL_05127	28715	45	45	1450000000	14	9	25	Deamidation (NQ); Oxidation (M)	53696	Aldehyde dehydrogenase thermostable
574	403223	MMBJNONL_03921	28711	55	55	20500000000	9	8	28	Carbamidomethylation; Deamidation (NQ)	11252	30S ribosomal protein S6
574	403224	MMBJNONL_07478	28711	55	55	20500000000	9	8	28	Carbamidomethylation; Deamidation (NQ)	11251	30S ribosomal protein S6
212	402363	MMBJNONL_03029	28698	92	92	7200000000	7	7	65	Carbamidomethylation; Deamidation (NQ)	18064	hypothetical protein
563	401599	MMBJNONL_03483	28685	44	44	8280000000	14	14	28	Carbamidomethylation; Deamidation (NQ)	45791	Carboxynorspermidine synthase
752	401821	MMBJNONL_06875	28670	48	48	6220000000	11	11	23	Deamidation (NQ)	37822	Autoinducer 2-binding protein LsrB
612	401579	MMBJNONL_12860	28666	36	36	2850000000	13	5	27	Carbamidomethylation; Deamidation (NQ)	55627	putative malate:quinone oxidoreductase 1
415	401473	MMBJNONL_00747	28662	47	47	1770000000	17	7	43	Carbamidomethylation; Oxidation (M)	42153	Phosphoglycerate kinase
590	401843	MMBJNONL_07911	28652	43	43	100000000	11	11	28	Carbamidomethylation	37844	Periplasmic [NiFeSe] hydrogenase small subunit
400	401391	MMBJNONL_01283	28644	36	36	5340000000	15	12	38	Deamidation (NQ)	63835	Ribonuclease J1
521	401900	MMBJNONL_06101	28619	38	38	17100000000	11	11	32	Deamidation (NQ)	42909	Cardiolipin synthase A
492	401274	MMBJNONL_08021	28605	34	34	460000000	24	9	37	Carbamidomethylation; Deamidation (NQ); Oxidation (M)	119420	Carbamoyl-phosphate synthase large chain
457	401724	MMBJNONL_11351	28584	29	29	70300000	16	5	37	Carbamidomethylation; Deamidation (NQ); Oxidation (M)	65724	Fumarate reductase flavoprotein subunit
595	401670	MMBJNONL_13741	28545	56	56	10500000000	13	11	27	Oxidation (M)	31972	Arginase
447	401737	MMBJNONL_09754	28531	49	49	139000000	14	2	36	Carbamidomethylation; Deamidation (NQ)	37098	1-deoxyxylulose-5-phosphate synthase YajO
603	401771	MMBJNONL_03259	28528	47	47	13600000000	10	6	27	Carbamidomethylation; Deamidation (NQ); Oxidation (M)	28839	S-methyl-5'-thioinosine phosphorylase
468	401676	MMBJNONL_11062	28489	70	70	9570000000	13	9	34	Carbamidomethylation; Deamidation (NQ)	26408	putative oxidoreductase
548	401615	MMBJNONL_04493	28461	42	42	5040000000	12	12	29	Deamidation (NQ)	54139	Para-nitrobenzyl esterase
694	402030	MMBJNONL_00027	28460	68	68	19800000000	9	9	26	Carbamidomethylation; Deamidation (NQ)	19758	Alkyl hydroperoxide reductase C
408	401953	MMBJNONL_06886	28452	93	93	160000000	10	5	38	Carbamidomethylation	17447	putative flavin reductase
541	401762	MMBJNONL_08300	28447	40	40	1440000000	13	7	32	Deamidation (NQ)	44055	UDP-glucose 4-epimerase
682	401692	MMBJNONL_06056	28441	48	48	3210000000	12	8	26	Carbamidomethylation; Deamidation (NQ); Oxidation (M)	42500	Acetylornithine aminotransferase
471	401282	MMBJNONL_05197	28437	35	35	2770000000	19	18	34	Carbamidomethylation; Deamidation (NQ)	77017	DNA ligase
293	402383	MMBJNONL_13801	28429	84	84	101000000000	10	9	49	Deamidation (NQ); Oxidation (M)	10530	10 kDa chaperonin
293	402384	MMBJNONL_08923	28429	84	84	101000000000	10	9	49	Deamidation (NQ); Oxidation (M)	10530	10 kDa chaperonin
615	402092	MMBJNONL_07072	28422	18	18	7290000000	10	5	27	Carbamidomethylation; Deamidation (NQ); Oxidation (M)	91271	hypothetical protein
547	401965	MMBJNONL_02944	28391	57	57	12700000000	15	15	31	Deamidation (NQ); Oxidation (M)	25172	Protein LiaH
422	401720	MMBJNONL_03286	28386	54	54	21300000000	14	13	39	Carbamidomethylation; Deamidation (NQ); Oxidation (M)	34348	Putative aminopeptidase YsdC
460	401569	MMBJNONL_10232	28383	23	23	813000000	13	4	34	Carbamidomethylation; Deamidation (NQ); Oxidation (M)	76394	Elongation factor G
778	401650	MMBJNONL_02897	28377	28	28	771000000	14	8	26	Carbamidomethylation; Deamidation (NQ); Oxidation (M)	62545	putative acyl-CoA dehydrogenase
907	401921	MMBJNONL_05334	28329	46	46	5040000000	11	11	19	Deamidation (NQ)	38818	Phosphate-binding protein PstS
618	401680	MMBJNONL_12075	28307	41	41	16200000000	13	13	27		38827	Alanine dehydrogenase
375	401640	MMBJNONL_09211	28276	68	68	6650000000	16	9	41	Carbamidomethylation	31555	Inosose isomerase
956	401939	MMBJNONL_00749	28234	35	35	115000000	10	2	20	Carbamidomethylation; Deamidation (NQ)	57134	2 3-bisphosphoglycerate-independent phosphoglycerate mutase
432	401636	MMBJNONL_04510	28224	34	34	18100000000	13	11	37	Carbamidomethylation; Deamidation (NQ)	53295	Malonate-semialdehyde dehydrogenase
626	402364	MMBJNONL_08767	28210	90	90	2700000000	9	9	28	Carbamidomethylation; Deamidation (NQ)	13865	hypothetical protein
647	401567	MMBJNONL_10763	28194	51	51	3580000000	14	7	26	Carbamidomethylation; Deamidation (NQ); Oxidation (M)	46351	Biotin carboxylase
892	402191	MMBJNONL_09075	28178	42	42	6070000000	9	9	19	Carbamidomethylation	32173	hypothetical protein
731	401889	MMBJNONL_09342	28171	50	50	14800000000	10	10	23	Oxidation (M)	33726	Cytochrome c oxidase subunit 2
706	401483	MMBJNONL_01150	28152	32	32	2160000000	14	10	24	Carbamidomethylation; Deamidation (NQ)	66423	Bifunctional homocysteine S-methyltransferase/5 10-methylenetetrahydrofolate reductase
620	401858	MMBJNONL_11927	28126	57	57	4980000000	10	9	28	Carbamidomethylation; Deamidation (NQ); Oxidation (M)	31633	hypothetical protein
589	401767	MMBJNONL_04994	28112	51	51	50200000	14	2	29	Carbamidomethylation; Deamidation (NQ); Oxidation (M)	34445	Thioredoxin reductase
636	401510	MMBJNONL_13525	28106	35	35	2520000000	16	10	29	Carbamidomethylation	61736	Long-chain-fatty-acid--CoA ligase
751	401806	MMBJNONL_13837	28102	58	58	6630000000	12	11	24	Deamidation (NQ)	28463	Enoyl-[acyl-carrier-protein] reductase [NADPH] FabL
974	402300	MMBJNONL_04479	28101	66	66	10800000000	7	5	17	Carbamidomethylation; Deamidation (NQ)	17960	hypothetical protein
637	401641	MMBJNONL_13978	28096	58	58	6960000000	13	11	26	Carbamidomethylation; Deamidation (NQ)	29298	5-keto-L-gluconate epimerase
499	401833	MMBJNONL_01318	28087	65	65	14900000000	14	12	33	Carbamidomethylation; Deamidation (NQ); Oxidation (M)	24090	Elongation factor Ts
676	402360	MMBJNONL_06632	28079	84	84	1960000000	8	4	28	Carbamidomethylation; Deamidation (NQ); Oxidation (M)	13575	2-iminobutanoate/2-iminopropanoate deaminase
450	401443	MMBJNONL_00116	28039	34	34	6550000000	15	14	34	Deamidation (NQ)	68564	Oligoendopeptidase F plasmid
823	401740	MMBJNONL_04059	28028	40	40	2760000000	10	10	20		42805	Cysteine desulfurase SufS
507	401603	MMBJNONL_01619	28010	38	38	8750000000	13	12	31	Deamidation (NQ); Oxidation (M)	45630	Serine hydroxymethyltransferase
545	401609	MMBJNONL_07493	28009	36	36	466000000	12	4	30	Carbamidomethylation; Deamidation (NQ); Oxidation (M)	46277	Aminopeptidase 2
743	402359	MMBJNONL_05223	27972	53	53	11200000000	6	6	23	Deamidation (NQ); Oxidation (M)	27924	hypothetical protein
725	401918	MMBJNONL_00809	27967	47	47	7550000000	11	11	24	Carbamidomethylation; Deamidation (NQ); Oxidation (M)	32021	hypothetical protein
714	401552	MMBJNONL_03325	27956	58	58	2690000000	14	2	24	Oxidation (M)	36261	Catabolite control protein A
490	401879	MMBJNONL_02896	27933	42	42	2820000000	11	5	32	Carbamidomethylation; Deamidation (NQ); Oxidation (M)	31981	2-(hydroxymethyl)glutarate dehydrogenase
571	401359	MMBJNONL_13735	27929	50	50	3270000000	18	8	29	Carbamidomethylation; Deamidation (NQ)	48086	5-aminovalerate aminotransferase DavT
929	401993	MMBJNONL_11647	27919	41	41	2520000000	8	8	18	Carbamidomethylation; Deamidation (NQ)	34881	Sorbitol dehydrogenase
755	401469	MMBJNONL_02361	27887	49	49	4740000000	15	15	23	Carbamidomethylation; Deamidation (NQ)	41512	Histidinol-phosphate aminotransferase
707	401689	MMBJNONL_11263	27885	29	29	402000000	12	5	24	Deamidation (NQ); Oxidation (M)	52489	hypothetical protein
707	401690	MMBJNONL_13129	27885	29	29	402000000	12	5	24	Deamidation (NQ); Oxidation (M)	52995	hypothetical protein
441	401502	MMBJNONL_02079	27875	37	37	4170000000	16	9	34	Deamidation (NQ)	56582	Glutamate--tRNA ligase 1
418	401390	MMBJNONL_06765	27874	42	42	190000000	17	5	39	Carbamidomethylation; Deamidation (NQ)	61240	Medium-chain fatty-acid--CoA ligase
601	402001	MMBJNONL_03815	27854	52	52	62800000	11	1	28	Carbamidomethylation; Deamidation (NQ); Oxidation (M)	23571	3-isopropylmalate dehydratase small subunit 1
358	402019	MMBJNONL_09906	27854	39	39	5260000000	10	2	41	Oxidation (M)	33875	hypothetical protein
776	402875	MMBJNONL_00657	27838	79	79	33300000000	6	6	22	Deamidation (NQ); Oxidation (M)	9751	DNA-binding protein HU
720	402124	MMBJNONL_00498	27802	35	35	880000000	8	5	24	Carbamidomethylation; Deamidation (NQ)	28051	Fumarate reductase iron-sulfur subunit
789	401773	MMBJNONL_06047	27797	39	39	4410000000	10	9	22	Deamidation (NQ)	41359	hypothetical protein
605	403210	MMBJNONL_13107	27793	38	38	10700000000	11	7	27	Carbamidomethylation; Deamidation (NQ); Oxidation (M)	16667	Protein YhfA
543	401591	MMBJNONL_12770	27765	65	65	6860000000	14	14	32	Carbamidomethylation; Deamidation (NQ)	39589	putative xanthine dehydrogenase subunit A
719	401925	MMBJNONL_02669	27754	56	56	15400000000	11	11	25	Carbamidomethylation; Deamidation (NQ); Oxidation (M)	28379	putative enoyl-CoA hydratase echA8
782	401734	MMBJNONL_07476	27726	23	23	1150000000	11	2	24	Carbamidomethylation; Deamidation (NQ); Oxidation (M)	75629	putative dimethyl sulfoxide reductase chain YnfF
890	401815	MMBJNONL_11970	27717	36	36	9020000000	10	10	19		41309	Pyruvate dehydrogenase E1 component subunit alpha
837	402928	MMBJNONL_09936	27709	46	46	14900000000	7	7	21	Deamidation (NQ)	16101	hypothetical protein
664	402171	MMBJNONL_07640	27684	62	62	11100000000	8	8	25		17464	Molybdopterin adenylyltransferase
535	401409	MMBJNONL_00686	27669	32	32	2860000000	17	15	32	Deamidation (NQ)	76925	Methionine--tRNA ligase
463	401495	MMBJNONL_02106	27647	50	50	960000000	16	11	35	Deamidation (NQ)	49485	Trigger factor
690	401611	MMBJNONL_04450	27635	66	66	11600000000	12	12	26	Carbamidomethylation; Deamidation (NQ)	27279	Dihydroanticapsin 7-dehydrogenase
464	401593	MMBJNONL_00367	27632	39	39	1480000000	14	5	35	Carbamidomethylation; Oxidation (M)	47896	Serine hydroxymethyltransferase
567	401387	MMBJNONL_07119	27582	44	44	140000000	15	3	30	Deamidation (NQ)	56805	Lysine--tRNA ligase
587	401474	MMBJNONL_04147	27580	46	46	979000000	15	7	29	Carbamidomethylation; Deamidation (NQ); Oxidation (M)	52207	Glutamyl-tRNA(Gln) amidotransferase subunit A
641	401634	MMBJNONL_12421	27561	67	67	1210000000	13	6	26	Carbamidomethylation; Deamidation (NQ); Oxidation (M)	29622	GTP-sensing transcriptional pleiotropic repressor CodY
600	401697	MMBJNONL_02168	27516	33	33	1570000000	12	4	29	Carbamidomethylation; Oxidation (M)	49140	Biotin carboxylase
805	402421	MMBJNONL_07061	27477	100	100	15100000000	9	9	22	Deamidation (NQ); Oxidation (M)	9610	putative protein YflH
957	402290	MMBJNONL_12764	27456	72	72	20400000000	8	8	19	Carbamidomethylation; Oxidation (M)	16363	hypothetical protein
1158	402108	MMBJNONL_04089	27443	42	42	150000000	9	9	15	Carbamidomethylation; Deamidation (NQ); Oxidation (M)	33968	Malonyl CoA-acyl carrier protein transacylase
645	401721	MMBJNONL_02117	27414	45	45	1680000000	12	10	26	Deamidation (NQ); Oxidation (M)	46393	Glutamate-1-semialdehyde 2 1-aminomutase
739	401987	MMBJNONL_03494	27377	46	46	10500000000	11	11	23	Carbamidomethylation; Deamidation (NQ)	33399	Branched-chain-amino-acid aminotransferase
487	401790	MMBJNONL_00806	27354	57	57	12400000000	11	11	32	Carbamidomethylation; Deamidation (NQ); Oxidation (M)	26913	2 5-dichloro-2 5-cyclohexadiene-1 4-diol dehydrogenase LinX
458	401272	MMBJNONL_03704	27345	47	47	614000000	19	7	37	Carbamidomethylation; Deamidation (NQ); Oxidation (M)	61428	Phosphoenolpyruvate-protein phosphotransferase
611	401430	MMBJNONL_09311	27343	46	46	2860000000	15	7	27	Deamidation (NQ); Oxidation (M)	48977	Biotin carboxylase
767	401995	MMBJNONL_11978	27285	36	36	3210000000	11	10	22	Carbamidomethylation; Deamidation (NQ); Oxidation (M)	37817	Putative quinone oxidoreductase YhfP
759	401899	MMBJNONL_09096	27279	43	43	2410000000	10	8	23	Carbamidomethylation; Deamidation (NQ)	35321	L-glyceraldehyde 3-phosphate reductase
482	402183	MMBJNONL_10021	27279	44	44	21900000000	12	12	36	Deamidation (NQ)	28359	Glutamine-binding periplasmic protein
604	402032	MMBJNONL_13518	27228	43	43	6650000000	9	9	27	Carbamidomethylation; Deamidation (NQ); Oxidation (M)	43117	hypothetical protein
997	401669	MMBJNONL_01003	27222	38	38	5620000000	12	12	18	Deamidation (NQ)	47021	putative sugar-binding periplasmic protein
480	401406	MMBJNONL_11969	27219	52	52	7650000000	17	16	36	Carbamidomethylation; Deamidation (NQ)	41409	Histidinol-phosphate aminotransferase
434	401553	MMBJNONL_11972	27190	46	46	4680000000	14	9	37	Deamidation (NQ); Oxidation (M)	47811	Dihydrolipoyllysine-residue acetyltransferase component of pyruvate dehydrogenase complex
734	401759	MMBJNONL_01171	27184	49	49	7680000000	11	11	23	Carbamidomethylation; Deamidation (NQ)	36329	UDP-glucose 4-epimerase
772	402000	MMBJNONL_12906	27181	45	45	2860000000	11	10	22		26000	Sepiapterin reductase
675	402088	MMBJNONL_03867	27178	25	25	2990000000	11	5	25		44391	S-adenosylmethionine synthase
627	402708	MMBJNONL_12496	27172	19	19	17800000000	5	4	26	Oxidation (M)	51765	Cytochrome bd ubiquinol oxidase subunit 1
699	402025	MMBJNONL_05358	27167	47	47	10600000000	9	9	25	Carbamidomethylation; Deamidation (NQ)	32550	Caffeyl-CoA reductase-Etf complex subunit CarE
395	402018	MMBJNONL_06823	27152	40	40	594000000	9	1	38	Oxidation (M)	32866	hypothetical protein
503	401962	MMBJNONL_03617	27147	69	69	5820000000	11	6	34	Deamidation (NQ); Oxidation (M)	18093	hypothetical protein
853	401562	MMBJNONL_07276	27119	44	44	4280000000	12	12	21	Carbamidomethylation; Deamidation (NQ)	44139	Molybdopterin molybdenumtransferase
848	401867	MMBJNONL_07127	27107	29	29	9210000000	13	1	26	Carbamidomethylation; Deamidation (NQ)	67194	ATP-dependent zinc metalloprotease FtsH
635	401705	MMBJNONL_05420	27062	39	39	9960000000	14	13	30	Deamidation (NQ)	41929	Acyl-CoA dehydrogenase
648	401801	MMBJNONL_08879	27060	63	63	15300000000	12	12	26	Carbamidomethylation; Deamidation (NQ); Oxidation (M)	29570	1 4-dihydroxy-2-naphthoyl-CoA synthase
667	401410	MMBJNONL_13432	27040	21	21	99900000	16	1	27	Carbamidomethylation; Deamidation (NQ); Oxidation (M)	119156	Carbamoyl-phosphate synthase large chain
528	401693	MMBJNONL_06108	27019	92	92	5260000000	13	8	31	Carbamidomethylation; Deamidation (NQ); Oxidation (M)	22515	Pyrrolidone-carboxylate peptidase
764	401662	MMBJNONL_00246	27003	40	40	5610000000	11	10	23	Carbamidomethylation; Deamidation (NQ)	45066	Phosphoribosylamine--glycine ligase
670	401708	MMBJNONL_03898	26984	24	24	1210000000	12	7	28	Carbamidomethylation	72650	DNA gyrase subunit B
466	402062	MMBJNONL_03022	26971	38	38	36300000000	9	9	33	Carbamidomethylation; Deamidation (NQ); Oxidation (M)	38825	hypothetical protein
697	401629	MMBJNONL_00587	26968	51	51	4490000000	13	13	25	Carbamidomethylation; Deamidation (NQ)	37715	hypothetical protein
763	401487	MMBJNONL_04736	26967	61	61	4180000000	14	14	23	Carbamidomethylation; Deamidation (NQ)	37268	hypothetical protein
569	401751	MMBJNONL_06548	26898	34	34	697000000	13	4	31	Carbamidomethylation; Deamidation (NQ); Oxidation (M)	47109	Glucose-6-phosphate isomerase
791	401626	MMBJNONL_03175	26883	58	58	0	15	3	24	Carbamidomethylation; Oxidation (M)	41856	Catabolite control protein A
606	401785	MMBJNONL_11691	26867	71	71	8050000000	11	10	27	Carbamidomethylation; Deamidation (NQ)	20463	ATP synthase subunit delta
502	401655	MMBJNONL_06311	26862	50	50	20500000000	12	12	31	Carbamidomethylation	37051	Alcohol dehydrogenase
621	401868	MMBJNONL_12897	26843	33	33	2970000000	11	5	26	Deamidation (NQ)	38987	Aldose 1-epimerase
704	402203	MMBJNONL_13762	26842	35	35	8040000000	8	6	25	Carbamidomethylation; Deamidation (NQ); Oxidation (M)	33128	4-hydroxy-tetrahydrodipicolinate synthase
736	401831	MMBJNONL_09226	26791	30	30	516000000	10	2	24	Carbamidomethylation; Deamidation (NQ)	55576	putative malate:quinone oxidoreductase 1
695	402197	MMBJNONL_12499	26784	41	41	16500000000	11	7	27	Deamidation (NQ); Oxidation (M)	24633	putative protein
653	401475	MMBJNONL_00146	26780	33	33	5350000000	14	13	26	Carbamidomethylation; Deamidation (NQ)	73661	Acetyl-coenzyme A synthetase
608	401574	MMBJNONL_10760	26761	41	41	1710000000	18	7	32	Carbamidomethylation; Deamidation (NQ); Oxidation (M)	55757	Methylmalonyl-CoA carboxyltransferase 12S subunit
555	401685	MMBJNONL_08365	26749	71	71	7690000000	13	13	30	Carbamidomethylation; Deamidation (NQ)	31052	hypothetical protein
799	402628	MMBJNONL_12186	26738	42	42	336000000	10	1	24	Carbamidomethylation	16602	6 7-dimethyl-8-ribityllumazine synthase
644	401952	MMBJNONL_02564	26731	42	42	7490000000	10	10	26		33328	hypothetical protein
760	401998	MMBJNONL_03499	26716	45	45	70000000	10	10	24	Carbamidomethylation; Deamidation (NQ)	32013	2-(hydroxymethyl)glutarate dehydrogenase
895	401752	MMBJNONL_06372	26714	33	33	891000000	13	9	22	Carbamidomethylation; Deamidation (NQ)	66233	hypothetical protein
643	401736	MMBJNONL_10929	26703	53	53	13900000000	13	13	28	Deamidation (NQ); Oxidation (M)	32748	hypothetical protein
649	401930	MMBJNONL_13090	26699	45	45	2370000000	11	6	27	Carbamidomethylation; Deamidation (NQ); Oxidation (M)	36244	hypothetical protein
642	401735	MMBJNONL_09920	26658	48	48	210000000	11	5	28	Carbamidomethylation; Deamidation (NQ)	36707	Tryptophan--tRNA ligase
1276	402370	MMBJNONL_07912	26622	54	54	2940000000	6	6	12		21848	hypothetical protein
495	401383	MMBJNONL_06851	26617	33	33	2410000000	16	11	32	Deamidation (NQ)	70501	Oligoendopeptidase F plasmid
522	401463	MMBJNONL_05943	26605	66	66	5910000000	15	14	33	Deamidation (NQ)	43666	Tryptophan synthase beta chain
609	401809	MMBJNONL_13761	26602	49	49	5050000000	12	12	29	Carbamidomethylation; Deamidation (NQ)	38360	Manganese-dependent 2 3-dihydroxybiphenyl 1 2-dioxygenase
786	401946	MMBJNONL_11636	26601	59	59	5110000000	11	10	22	Carbamidomethylation; Oxidation (M)	24225	30S ribosomal protein S4
901	401912	MMBJNONL_05155	26595	29	29	169000000	11	4	21	Carbamidomethylation; Deamidation (NQ)	56380	2-aminomuconic 6-semialdehyde dehydrogenase
617	401499	MMBJNONL_05193	26592	42	42	20000000	13	5	26	Deamidation (NQ)	52456	Glutamyl-tRNA(Gln) amidotransferase subunit A
811	401797	MMBJNONL_02100	26555	31	31	1750000000	12	5	25	Deamidation (NQ); Oxidation (M)	44398	Acyl-CoA dehydrogenase
554	401632	MMBJNONL_05774	26514	38	38	1140000000	14	3	31	Carbamidomethylation; Deamidation (NQ); Oxidation (M)	52711	6-phosphogluconate dehydrogenase NADP(+)-dependent decarboxylating
730	401811	MMBJNONL_08023	26483	75	75	650000000	12	11	24	Carbamidomethylation; Deamidation (NQ)	24044	Orotate phosphoribosyltransferase
730	401812	MMBJNONL_13430	26483	75	75	650000000	12	11	24	Carbamidomethylation; Deamidation (NQ)	24009	Orotate phosphoribosyltransferase
869	401926	MMBJNONL_10547	26459	37	37	3320000000	10	10	21	Carbamidomethylation; Deamidation (NQ)	43106	Phosphopentomutase
646	401756	MMBJNONL_09957	26446	39	39	7280000000	12	11	25	Carbamidomethylation; Deamidation (NQ)	35008	DNA-directed RNA polymerase subunit alpha
550	401442	MMBJNONL_01058	26430	32	32	7640000000	19	18	31	Deamidation (NQ)	76400	hypothetical protein
572	401559	MMBJNONL_05497	26427	39	39	7610000000	13	13	30	Carbamidomethylation; Deamidation (NQ)	44942	Electron transfer flavoprotein-ubiquinone oxidoreductase
619	401683	MMBJNONL_08763	26411	57	57	680000000	13	13	26	Carbamidomethylation; Deamidation (NQ)	34842	Branched-chain-amino-acid aminotransferase
1200	402213	MMBJNONL_03152	26401	73	73	5390000000	7	6	13	Oxidation (M)	14346	Aldo-keto reductase YhdN
817	401584	MMBJNONL_05202	26390	38	38	5190000000	12	12	21	Deamidation (NQ); Oxidation (M)	46731	Methyl-accepting chemotaxis protein McpA
746	402097	MMBJNONL_06333	26377	39	39	6010000000	10	10	25	Carbamidomethylation; Deamidation (NQ)	38095	N-acetyl-gamma-glutamyl-phosphate reductase
688	401506	MMBJNONL_13132	26374	37	37	4570000000	13	6	25	Carbamidomethylation; Oxidation (M)	46687	hypothetical protein
822	401509	MMBJNONL_12028	26373	29	29	907000000	13	3	22		69230	hypothetical protein
777	401479	MMBJNONL_09820	26370	22	22	187000000	15	4	24		98103	Alanine--tRNA ligase
899	401663	MMBJNONL_10748	26365	45	45	648000000	12	6	21	Deamidation (NQ); Oxidation (M)	46839	Glutamate-1-semialdehyde 2 1-aminomutase 1
832	401827	MMBJNONL_05809	26365	71	71	3460000000	10	10	22	Carbamidomethylation; Deamidation (NQ)	30494	Pyrroline-5-carboxylate reductase
716	401883	MMBJNONL_13803	26356	32	32	0	10	1	24	Carbamidomethylation; Deamidation (NQ); Oxidation (M)	44045	hypothetical protein
557	401417	MMBJNONL_06586	26269	29	29	14100000	16	3	29	Carbamidomethylation; Deamidation (NQ)	73790	Methionine--tRNA ligase
654	401478	MMBJNONL_05126	26245	52	52	4430000000	16	6	26	Carbamidomethylation; Deamidation (NQ)	48199	5-aminovalerate aminotransferase DavT
700	402177	MMBJNONL_07150	26237	85	85	6490000000	7	3	26	Carbamidomethylation; Deamidation (NQ); Oxidation (M)	13401	2-iminobutanoate/2-iminopropanoate deaminase
860	401747	MMBJNONL_03864	26236	31	31	2490000000	11	9	19	Carbamidomethylation	52874	Aspartyl/glutamyl-tRNA(Asn/Gln) amidotransferase subunit B
683	401711	MMBJNONL_03104	26221	29	29	1610000000	12	12	25		60347	hypothetical protein
920	402153	MMBJNONL_08378	26207	62	62	790000000	8	8	18	Carbamidomethylation; Deamidation (NQ)	20784	HTH-type transcriptional regulator Hpr
257	402425	MMBJNONL_01383	26195	26	26	0	7	1	53	Carbamidomethylation; Deamidation (NQ); Oxidation (M)	36957	Glyceraldehyde-3-phosphate dehydrogenase
577	402065	MMBJNONL_10086	26192	46	46	1270000000	11	5	29	Carbamidomethylation; Deamidation (NQ); Oxidation (M)	34852	Oxidoreductase YdhF
833	401845	MMBJNONL_02711	26165	40	40	1610000000	10	7	21	Carbamidomethylation; Deamidation (NQ)	42638	N-acetyldiaminopimelate deacetylase
481	402016	MMBJNONL_03817	26148	38	38	808000000	11	3	34		38413	3-isopropylmalate dehydrogenase
807	402023	MMBJNONL_02130	26142	39	39	7490000000	8	8	22	Deamidation (NQ); Oxidation (M)	31007	Cell shape-determining protein MreC
816	401742	MMBJNONL_05301	26140	28	28	540000000	12	12	20	Carbamidomethylation	53596	Xylulose kinase
803	401942	MMBJNONL_12805	26104	50	50	9040000000	10	9	22	Carbamidomethylation	25940	putative protein YcgM
765	401859	MMBJNONL_10653	26056	38	38	968000000	9	4	22	Carbamidomethylation; Deamidation (NQ)	41168	Aspartate/prephenate aminotransferase
525	402599	MMBJNONL_06933	26031	86	86	18400000000	6	6	32	Carbamidomethylation; Deamidation (NQ); Oxidation (M)	12439	Iron-sulfur cluster insertion protein ErpA
770	401545	MMBJNONL_05063	26017	36	36	14000000	13	1	23		56945	Lysine--tRNA ligase
896	401710	MMBJNONL_08202	26013	14	14	6620000	13	2	22	Carbamidomethylation; Deamidation (NQ)	121481	hypothetical protein
640	401546	MMBJNONL_09314	26009	34	34	2620000000	16	5	28	Carbamidomethylation; Oxidation (M)	55371	Methylmalonyl-CoA carboxyltransferase 12S subunit
533	401363	MMBJNONL_01062	26006	26	26	4240000000	19	19	34	Carbamidomethylation; Deamidation (NQ); Oxidation (M)	114576	hypothetical protein
562	401578	MMBJNONL_01925	26004	61	61	8440000000	15	15	29	Carbamidomethylation; Deamidation (NQ)	34346	Aldo-keto reductase IolS
530	401794	MMBJNONL_03288	26001	51	51	18400000000	10	10	30	Deamidation (NQ)	38044	Putative aminopeptidase YsdC
462	401437	MMBJNONL_01747	25980	47	47	18500000000	19	18	35	Carbamidomethylation; Deamidation (NQ); Oxidation (M)	53073	Gamma-aminobutyraldehyde dehydrogenase
934	402284	MMBJNONL_12491	25960	58	58	10700000000	8	8	19	Deamidation (NQ)	27486	Hydroxyethylthiazole kinase
794	401996	MMBJNONL_11099	25955	44	44	4910000000	9	5	22	Carbamidomethylation; Deamidation (NQ); Oxidation (M)	29203	30S ribosomal protein S2
769	402609	MMBJNONL_11737	25948	68	68	2760000000	8	2	22	Carbamidomethylation; Deamidation (NQ)	14674	Methylglyoxal synthase
526	402856	MMBJNONL_08760	25941	47	47	46700000000	7	7	32	Carbamidomethylation; Deamidation (NQ); Oxidation (M)	15896	hypothetical protein
788	401699	MMBJNONL_07638	25939	72	72	2540000000	12	7	22	Deamidation (NQ)	28390	hypothetical protein
741	402021	MMBJNONL_13498	25938	34	34	30000000	9	6	23	Carbamidomethylation; Deamidation (NQ)	43069	Acyl-CoA dehydrogenase
593	401583	MMBJNONL_10871	25929	39	39	448000000	15	3	29	Deamidation (NQ)	55420	Glycerol kinase
672	402356	MMBJNONL_01316	25927	54	54	17600000000	10	10	27	Deamidation (NQ)	20857	Ribosome-recycling factor
1056	402281	MMBJNONL_05563	25902	60	60	4920000000	11	11	17	Carbamidomethylation; Deamidation (NQ)	19010	Thiol peroxidase
680	401851	MMBJNONL_03691	25880	40	40	66500000	10	2	24	Deamidation (NQ)	42419	5-methyltetrahydropteroyltriglutamate--homocysteine methyltransferase
665	402865	MMBJNONL_00394	25866	90	90	31200000000	8	8	25	Deamidation (NQ)	7603	Small acid-soluble spore protein 2
829	402509	MMBJNONL_03055	25862	90	90	11600000000	8	8	22	Deamidation (NQ); Oxidation (M)	10205	hypothetical protein
737	401870	MMBJNONL_03285	25859	39	39	7280000000	9	9	23	Carbamidomethylation; Deamidation (NQ)	42321	Chorismate synthase
963	401975	MMBJNONL_13604	25826	22	22	0	9	1	17	Deamidation (NQ); Oxidation (M)	52510	hypothetical protein
722	402387	MMBJNONL_05302	25796	41	41	33900000000	9	9	25	Oxidation (M)	23794	5-deoxy-D-ribulose 1-phosphate aldolase
483	401457	MMBJNONL_02893	25759	34	34	6620000000	18	13	34	Oxidation (M)	61085	Acetyl-coenzyme A synthetase
1195	403226	MMBJNONL_03008	25748	38	38	4170000000	4	4	13	Carbamidomethylation; Deamidation (NQ)	24089	hypothetical protein
779	401504	MMBJNONL_04831	25735	29	29	19300000000	14	14	25	Deamidation (NQ)	68978	1-deoxy-D-xylulose-5-phosphate synthase
987	401866	MMBJNONL_06655	25663	29	29	341000000	13	1	22	Carbamidomethylation; Deamidation (NQ)	67244	ATP-dependent zinc metalloprotease FtsH
844	402376	MMBJNONL_09006	25653	47	47	5380000000	8	7	20	Carbamidomethylation; Deamidation (NQ)	26835	Transcriptional regulatory protein SrrA
872	402342	MMBJNONL_09203	25652	69	69	5090000000	7	4	19	Deamidation (NQ)	19336	Manganese catalase
872	402343	MMBJNONL_12883	25652	66	66	5090000000	7	4	19	Deamidation (NQ)	20278	Manganese catalase
1060	401973	MMBJNONL_08046	25646	24	24	2420000000	9	7	15	Carbamidomethylation	57329	Glutamyl-tRNA(Gln) amidotransferase subunit A chloroplastic/mitochondrial
938	401896	MMBJNONL_03489	25627	34	34	4720000000	10	10	18		38616	3-isopropylmalate dehydrogenase
440	401571	MMBJNONL_09982	25625	68	68	9630000000	16	15	39	Deamidation (NQ)	30155	50S ribosomal protein L2
1175	401964	MMBJNONL_05178	25605	32	32	1940000000	8	8	13	Carbamidomethylation	41381	3-ketoacyl-CoA thiolase
796	401836	MMBJNONL_07851	25583	40	40	135000000	12	2	23	Carbamidomethylation; Deamidation (NQ)	44159	Cell division protein FtsA
930	402010	MMBJNONL_10769	25510	46	46	1760000000	10	7	18	Oxidation (M)	28428	putative succinyl-CoA:3-ketoacid coenzyme A transferase subunit A
1131	402212	MMBJNONL_07954	25472	27	27	1750000000	7	7	14		48044	hypothetical protein
638	401753	MMBJNONL_11615	25392	66	66	639000000	14	1	28	Carbamidomethylation	25093	30S ribosomal protein S3
1375	402402	MMBJNONL_00329	25391	44	44	1260000000	6	6	11	Carbamidomethylation	27513	hypothetical protein
1505	402747	MMBJNONL_00626	25368	53	53	1230000000	6	5	10		17643	Transcription elongation factor GreA
1063	402181	MMBJNONL_02156	25345	75	75	240000000	7	4	16	Carbamidomethylation	17952	3-dehydroquinate dehydratase
524	401846	MMBJNONL_01958	25334	48	48	5840000000	11	8	30	Carbamidomethylation; Deamidation (NQ); Oxidation (M)	27469	(S)-1-Phenylethanol dehydrogenase
874	401819	MMBJNONL_05911	25297	72	72	2560000000	11	10	21	Carbamidomethylation; Deamidation (NQ); Oxidation (M)	27775	Enoyl-[acyl-carrier-protein] reductase [NADH] FabI
634	401596	MMBJNONL_09858	25296	32	32	2480000000	14	10	27	Carbamidomethylation; Deamidation (NQ)	57289	Inosine-5'-monophosphate dehydrogenase
527	401360	MMBJNONL_13764	25289	49	49	7720000000	18	18	31		55038	Vegetative catalase
549	401651	MMBJNONL_09677	25287	55	55	1450000000	12	1	29	Deamidation (NQ); Oxidation (M)	30465	50S ribosomal protein L2
477	401739	MMBJNONL_00208	25282	35	35	799000000	11	5	32	Deamidation (NQ); Oxidation (M)	41622	Succinate--CoA ligase [ADP-forming] subunit beta
802	401905	MMBJNONL_07759	25280	95	95	9430000000	12	12	23	Carbamidomethylation	14703	hypothetical protein
712	401754	MMBJNONL_09680	25280	66	66	0	14	1	26	Carbamidomethylation	25079	30S ribosomal protein S3
1023	401963	MMBJNONL_13854	25266	26	26	130000000	9	9	17	Carbamidomethylation; Deamidation (NQ)	60078	Multicopper oxidase MmcO
284	403215	MMBJNONL_06641	25258	71	71	1040000000	5	2	51	Deamidation (NQ)	9512	DNA-binding protein HU
639	401835	MMBJNONL_09175	25243	17	17	2770000000	11	7	27	Deamidation (NQ)	83463	Caffeine dehydrogenase subunit alpha
1164	402113	MMBJNONL_05353	25223	32	32	1140000000	7	7	14	Carbamidomethylation; Deamidation (NQ)	45373	hypothetical protein
656	401521	MMBJNONL_09952	25221	59	59	4490000000	13	13	27	Carbamidomethylation; Deamidation (NQ); Oxidation (M)	38742	Iron-sulfur cluster carrier protein
622	401898	MMBJNONL_07070	25212	73	73	13600000000	10	10	28	Deamidation (NQ); Oxidation (M)	27484	hypothetical protein
633	401371	MMBJNONL_12854	25207	26	26	802000000	19	9	31	Carbamidomethylation; Deamidation (NQ)	103256	Phosphoenolpyruvate carboxylase
962	401876	MMBJNONL_11190	25199	29	29	2840000000	9	9	17		58108	Heme-binding protein A
1111	403178	MMBJNONL_12027	25197	45	45	3670000000	6	5	14	Deamidation (NQ)	16325	hypothetical protein
977	402121	MMBJNONL_03541	25171	67	67	4290000000	8	8	17	Carbamidomethylation; Deamidation (NQ)	23082	hypothetical protein
977	402170	MMBJNONL_06284	25171	67	67	4290000000	8	8	17	Carbamidomethylation; Deamidation (NQ)	23068	hypothetical protein
613	401730	MMBJNONL_13452	25148	40	40	3180000000	15	9	27	Carbamidomethylation; Deamidation (NQ); Oxidation (M)	40413	Cell division protein FtsZ
613	401802	MMBJNONL_08001	25148	36	36	3180000000	14	8	26	Carbamidomethylation; Deamidation (NQ); Oxidation (M)	40363	Cell division protein FtsZ
711	401660	MMBJNONL_11956	25130	38	38	6170000000	11	10	24	Carbamidomethylation; Deamidation (NQ); Oxidation (M)	48554	Phenylacetate-coenzyme A ligase
1233	401985	MMBJNONL_06058	25112	34	34	1990000000	9	9	13	Carbamidomethylation; Deamidation (NQ)	37724	N-acetyl-gamma-glutamyl-phosphate reductase
909	402040	MMBJNONL_03279	25099	27	27	273000000	9	4	19	Deamidation (NQ)	44279	Tryptophan synthase beta chain
863	401936	MMBJNONL_11096	25086	70	70	1790000000	10	4	22	Deamidation (NQ); Oxidation (M)	21209	Ribosome-recycling factor
727	401612	MMBJNONL_01141	25074	26	26	490000000	13	13	23	Carbamidomethylation; Deamidation (NQ); Oxidation (M)	81923	putative iron-sulfur-binding oxidoreductase FadF
814	402063	MMBJNONL_13096	25063	64	64	17100000000	10	10	23	Carbamidomethylation; Deamidation (NQ); Oxidation (M)	15475	Putative esterase
504	401436	MMBJNONL_03480	25057	47	47	7490000000	15	15	31	Carbamidomethylation; Deamidation (NQ)	49217	Putrescine aminotransferase
1059	401938	MMBJNONL_12855	25052	27	27	7730000000	9	9	16	Deamidation (NQ)	63511	hypothetical protein
866	401787	MMBJNONL_11481	25043	34	34	0	12	1	21	Deamidation (NQ)	46659	ATP-dependent Clp protease ATP-binding subunit ClpX
657	401538	MMBJNONL_11065	25017	55	55	3810000000	15	9	26	Carbamidomethylation; Deamidation (NQ)	39411	1 4-dihydroxy-2-naphthoyl-CoA synthase
1100	402302	MMBJNONL_03145	25015	20	20	1640000000	7	5	15	Carbamidomethylation	55567	1-pyrroline-5-carboxylate dehydrogenase 2
509	402422	MMBJNONL_02666	25013	55	55	30200000000	7	7	31	Oxidation (M)	18636	Inorganic pyrophosphatase
857	401706	MMBJNONL_05521	24993	31	31	2990000000	14	11	22		52197	ATP-dependent protease ATPase subunit ClpY
708	401592	MMBJNONL_06967	24980	18	18	5180000000	16	16	29	Carbamidomethylation	106052	Isoleucine--tRNA ligase
655	401511	MMBJNONL_05938	24980	52	52	2940000000	15	15	27	Deamidation (NQ); Oxidation (M)	49104	Biotin carboxylase
871	402006	MMBJNONL_03074	24977	25	25	3990000000	10	10	20	Carbamidomethylation; Deamidation (NQ)	48471	Serine--tRNA ligase
566	401786	MMBJNONL_02620	24964	36	36	12400000000	12	12	30	Carbamidomethylation; Deamidation (NQ); Oxidation (M)	43203	Glutathione-independent formaldehyde dehydrogenase
954	401834	MMBJNONL_03863	24962	34	34	8470000000	11	10	19	Carbamidomethylation; Deamidation (NQ)	52785	Glutamyl-tRNA(Gln) amidotransferase subunit A
733	401990	MMBJNONL_03439	24958	37	37	38500000	10	1	24	Carbamidomethylation; Deamidation (NQ)	41458	3-ketoacyl-CoA thiolase
1099	401769	MMBJNONL_08577	24950	20	20	11400000000	12	4	17	Carbamidomethylation	100259	Valine--tRNA ligase
787	402160	MMBJNONL_08010	24945	51	51	14200000000	10	10	24	Deamidation (NQ)	19634	Septum site-determining protein DivIVA
851	401527	MMBJNONL_02311	24929	34	34	3320000000	13	12	21	Carbamidomethylation; Deamidation (NQ)	62363	Long-chain-fatty-acid--CoA ligase
1326	402101	MMBJNONL_12094	24919	37	37	2250000000	7	7	11	Carbamidomethylation	35958	Zinc-type alcohol dehydrogenase-like protein
599	401653	MMBJNONL_11612	24896	55	55	1330000000	12	1	27	Deamidation (NQ); Oxidation (M)	30535	50S ribosomal protein L2
581	401576	MMBJNONL_05192	24870	37	37	172000000	14	1	29	Carbamidomethylation; Deamidation (NQ)	53391	Aspartyl/glutamyl-tRNA(Asn/Gln) amidotransferase subunit B
705	402404	MMBJNONL_05493	24768	42	42	25500000000	7	7	24	Carbamidomethylation; Deamidation (NQ); Oxidation (M)	21511	NAD(P)H dehydrogenase (quinone)
967	402225	MMBJNONL_10299	24751	32	32	143000000	7	2	19	Carbamidomethylation; Deamidation (NQ)	39385	Leucine dehydrogenase
1191	402358	MMBJNONL_05107	24668	85	85	6750000000	7	7	14	Carbamidomethylation; Deamidation (NQ)	14721	hypothetical protein
560	402607	MMBJNONL_12856	24654	78	78	33600000000	9	9	30	Deamidation (NQ); Oxidation (M)	9277	Phosphocarrier protein HPr
875	401861	MMBJNONL_13481	24653	37	37	2870000000	11	11	20		45910	Dihydrolipoyllysine-residue succinyltransferase component of 2-oxoglutarate dehydrogenase complex
686	402367	MMBJNONL_03302	24653	57	57	25700000000	7	7	28	Deamidation (NQ); Oxidation (M)	16726	Nucleoside diphosphate kinase
580	401491	MMBJNONL_11715	24637	37	37	905000000	15	6	30	Carbamidomethylation; Deamidation (NQ)	60067	CTP synthase
510	401873	MMBJNONL_12398	24613	23	23	24500000	12	6	38	Carbamidomethylation; Deamidation (NQ); Oxidation (M)	72491	Acetyl-coenzyme A synthetase
960	401840	MMBJNONL_12982	24600	39	39	7030000000	10	10	18		37587	HTH-type transcriptional repressor PurR
607	401425	MMBJNONL_04550	24587	32	32	1970000000	18	8	32	Carbamidomethylation; Deamidation (NQ)	72605	hypothetical protein
607	401426	MMBJNONL_04492	24587	32	32	1970000000	18	8	32	Carbamidomethylation; Deamidation (NQ)	72617	hypothetical protein
531	401470	MMBJNONL_00593	24580	34	34	540000000	17	13	33	Deamidation (NQ)	58486	DEAD-box ATP-dependent RNA helicase CshA
1024	402039	MMBJNONL_05357	24580	51	51	6970000000	8	8	17		27307	Electron transfer flavoprotein subunit beta
900	401768	MMBJNONL_14001	24564	22	22	1940000000	11	11	21	Carbamidomethylation; Oxidation (M)	88957	Phenylalanine--tRNA ligase beta subunit
976	402483	MMBJNONL_08154	24541	50	50	6250000000	8	8	18		17806	Transcription elongation factor GreA
942	402051	MMBJNONL_01054	24538	40	40	6860000000	8	8	18		29091	Sporulation initiation inhibitor protein Soj
852	402082	MMBJNONL_00678	24537	41	41	8860000000	10	10	23	Carbamidomethylation	33947	putative protein YisK
1106	402120	MMBJNONL_04489	24505	59	59	2690000000	7	5	16	Carbamidomethylation	24029	Protein/nucleic acid deglycase 2
691	401707	MMBJNONL_13211	24500	45	45	256000000	11	2	26	Carbamidomethylation; Deamidation (NQ)	45249	Acetyl-coenzyme A synthetase
889	401723	MMBJNONL_09898	24486	49	49	3740000000	11	8	19	Carbamidomethylation; Oxidation (M)	37787	Sorbitol dehydrogenase
845	401805	MMBJNONL_10931	24460	48	48	14800000000	10	9	20	Carbamidomethylation; Deamidation (NQ)	26535	3-oxoacyl-[acyl-carrier-protein] reductase FabG
544	401727	MMBJNONL_13131	24395	28	28	5990000000	10	9	30	Carbamidomethylation; Deamidation (NQ); Oxidation (M)	44811	Cysteine desulfurase SufS
748	401505	MMBJNONL_05989	24383	20	20	4940000	14	1	22	Deamidation (NQ); Oxidation (M)	93517	Protein translocase subunit SecA
766	401970	MMBJNONL_10631	24375	23	23	0	9	1	22	Carbamidomethylation	49265	Biotin carboxylase
1025	402052	MMBJNONL_11043	24358	38	38	671000000	8	3	16	Carbamidomethylation; Oxidation (M)	34864	hypothetical protein
773	402233	MMBJNONL_12765	24347	81	81	20800000000	7	7	22	Carbamidomethylation; Deamidation (NQ); Oxidation (M)	17179	Carbon monoxide dehydrogenase small chain
815	401480	MMBJNONL_09359	24343	15	15	2370000000	15	9	21	Carbamidomethylation; Deamidation (NQ)	164618	hypothetical protein
975	402350	MMBJNONL_09996	24318	48	48	810000000	8	8	17	Oxidation (M)	19912	50S ribosomal protein L10
1151	402490	MMBJNONL_05577	24317	54	54	1760000000	6	5	17	Carbamidomethylation; Deamidation (NQ)	21250	Putative cysteine protease YraA
995	401959	MMBJNONL_02532	24312	27	27	210000000	11	11	18	Carbamidomethylation; Deamidation (NQ)	48772	Phosphoglucosamine mutase
908	401971	MMBJNONL_12160	24311	32	32	7440000000	8	8	18	Carbamidomethylation	40546	(2R)-sulfolactate sulfo-lyase subunit beta
806	402630	MMBJNONL_10647	24296	68	68	468000000	8	2	21	Carbamidomethylation; Deamidation (NQ)	14810	Methylglyoxal synthase
775	401698	MMBJNONL_07961	24283	53	53	10800000000	11	11	22	Deamidation (NQ)	32689	3-hydroxybutyryl-CoA dehydrogenase
937	402516	MMBJNONL_12820	24264	21	21	6980000000	8	8	19	Deamidation (NQ)	45972	Protein translocase subunit SecDF
584	401577	MMBJNONL_11132	24258	32	32	1770000000	14	9	29	Deamidation (NQ); Oxidation (M)	52223	ATP-dependent protease ATPase subunit ClpY
1031	403239	MMBJNONL_08155	24250	82	82	5530000000	6	4	17	Deamidation (NQ)	7362	Cold shock-like protein CspG
879	402080	MMBJNONL_03426	24249	24	24	411000000	9	1	19	Carbamidomethylation	53486	Glycine--tRNA ligase
1002	402116	MMBJNONL_10831	24239	26	26	5130000000	9	7	17		44723	Catabolic NAD-specific glutamate dehydrogenase RocG
728	401722	MMBJNONL_11751	24193	57	57	5670000000	11	11	24	Carbamidomethylation; Deamidation (NQ); Oxidation (M)	32444	6-phosphogluconate dehydrogenase NAD(+)-dependent decarboxylating
953	401791	MMBJNONL_03151	24191	22	22	3660000000	10	10	18	Deamidation (NQ)	60065	hypothetical protein
944	402403	MMBJNONL_00334	24188	92	92	11500000000	7	7	18	Carbamidomethylation	10630	hypothetical protein
1177	402086	MMBJNONL_09323	24186	28	28	380000	8	2	15	Deamidation (NQ); Oxidation (M)	46739	Glutamate-1-semialdehyde 2 1-aminomutase 1
579	401588	MMBJNONL_04148	24167	36	36	0	14	1	29	Carbamidomethylation; Deamidation (NQ)	53285	Aspartyl/glutamyl-tRNA(Asn/Gln) amidotransferase subunit B
795	401528	MMBJNONL_07664	24144	20	20	0	14	1	21	Deamidation (NQ); Oxidation (M)	91291	Protein translocase subunit SecA
628	402857	MMBJNONL_13493	24125	44	44	41200000000	6	6	26	Deamidation (NQ); Oxidation (M)	17516	Thiol-disulfide oxidoreductase YkuV
933	402240	MMBJNONL_08920	24058	53	53	3650000000	7	6	18		22096	hypothetical protein
614	401761	MMBJNONL_02865	24040	56	56	14700000000	11	10	30	Carbamidomethylation; Deamidation (NQ)	26242	putative oxidoreductase
915	402156	MMBJNONL_01826	24039	29	29	285000000	9	3	19	Deamidation (NQ)	37591	Aldose 1-epimerase
940	401944	MMBJNONL_02901	24037	43	43	3000000	10	4	18	Carbamidomethylation; Deamidation (NQ)	37988	Aspartate-semialdehyde dehydrogenase
819	401979	MMBJNONL_01350	24009	52	52	4070000000	11	11	21	Carbamidomethylation; Deamidation (NQ); Oxidation (M)	28004	3-oxoacyl-[acyl-carrier-protein] reductase FabG
774	402933	MMBJNONL_06147	23995	52	52	28700000000	8	7	23	Deamidation (NQ); Oxidation (M)	11991	Cyclic di-AMP receptor A
774	402934	MMBJNONL_06580	23995	52	52	28700000000	8	7	23	Deamidation (NQ); Oxidation (M)	12023	Cyclic di-AMP receptor A
718	401810	MMBJNONL_00490	23984	42	42	9760000000	13	13	26	Deamidation (NQ)	48664	Trigger factor
1156	402151	MMBJNONL_08053	23970	33	33	5630000000	9	6	15	Carbamidomethylation; Deamidation (NQ)	34008	Malonyl CoA-acyl carrier protein transacylase
658	401729	MMBJNONL_04900	23970	31	31	3080000000	10	8	25	Carbamidomethylation; Deamidation (NQ)	49328	Dihydrolipoyl dehydrogenase
663	402602	MMBJNONL_01587	23951	34	34	560000000	7	7	25	Deamidation (NQ); Oxidation (M)	28590	hypothetical protein
825	401908	MMBJNONL_09887	23944	52	52	15500000000	10	10	21	Deamidation (NQ); Oxidation (M)	32174	hypothetical protein
756	401550	MMBJNONL_09914	23937	23	23	1620000000	14	13	24		99832	DNA polymerase I
1051	401994	MMBJNONL_03173	23920	24	24	312000000	9	1	15		49448	Catabolic NAD-specific glutamate dehydrogenase RocG
685	401922	MMBJNONL_07723	23905	86	86	4790000000	11	8	25	Deamidation (NQ)	16751	hypothetical protein
723	401544	MMBJNONL_13209	23898	35	35	7120000000	15	15	25	Carbamidomethylation; Deamidation (NQ)	83570	Acetone carboxylase beta subunit
331	402386	MMBJNONL_04461	23883	28	28	5200000000	6	3	44	Deamidation (NQ)	34258	Quinol oxidase subunit 2
1045	401619	MMBJNONL_01310	23873	27	27	3260000000	12	12	16	Carbamidomethylation	63616	Proline--tRNA ligase
745	401712	MMBJNONL_08563	23872	37	37	5850000000	14	9	27	Deamidation (NQ)	49491	Trigger factor
951	402456	MMBJNONL_03845	23870	29	29	2970000000	10	10	20		29555	Membrane-bound lytic murein transglycosylase F
858	401713	MMBJNONL_00245	23833	31	31	1070000000	11	11	19	Deamidation (NQ); Oxidation (M)	57013	Bifunctional purine biosynthesis protein PurH
826	402078	MMBJNONL_09489	23830	37	37	5190000000	9	9	20	Carbamidomethylation	35514	2-methyl-1 2-propanediol dehydrogenase
1052	402130	MMBJNONL_09306	23820	43	43	1230000000	8	5	16	Oxidation (M)	25780	putative succinyl-CoA:3-ketoacid coenzyme A transferase subunit A
1225	402163	MMBJNONL_05158	23819	39	39	1560000000	8	6	16	Carbamidomethylation; Deamidation (NQ)	33290	4-hydroxy-tetrahydrodipicolinate synthase
666	401572	MMBJNONL_06052	23812	43	43	570000000	16	16	31	Carbamidomethylation; Deamidation (NQ); Oxidation (M)	46215	Argininosuccinate synthase
750	401637	MMBJNONL_02507	23803	27	27	4830000000	11	11	22	Carbamidomethylation; Deamidation (NQ)	85719	Carbon monoxide dehydrogenase large chain
917	401563	MMBJNONL_04995	23803	29	29	6970000	13	3	21		69333	hypothetical protein
864	402432	MMBJNONL_12013	23790	70	70	16600000000	6	5	21	Carbamidomethylation; Deamidation (NQ)	20123	hypothetical protein
631	402652	MMBJNONL_09066	23766	66	66	363000000	5	1	26	Deamidation (NQ); Oxidation (M)	11833	Putative flagellin YvzB
923	401839	MMBJNONL_13149	23756	24	24	2220000000	10	9	19	Deamidation (NQ)	71334	GTPase Era
713	401543	MMBJNONL_13210	23736	36	36	5890000000	14	14	25	Carbamidomethylation; Deamidation (NQ)	57388	Acetone carboxylase alpha subunit
843	402058	MMBJNONL_08877	23726	43	43	11600000000	10	9	21	Deamidation (NQ)	26860	3-oxoacyl-[acyl-carrier-protein] reductase FabG
830	401691	MMBJNONL_08527	23721	53	53	1810000000	12	11	20	Carbamidomethylation; Deamidation (NQ)	40775	Pyruvate dehydrogenase E1 component subunit alpha
696	402615	MMBJNONL_06970	23718	58	58	9920000000	8	8	26	Carbamidomethylation; Oxidation (M)	12533	Anti-sigma F factor antagonist
1076	402182	MMBJNONL_07293	23715	28	28	1410000000	7	7	15	Carbamidomethylation; Deamidation (NQ)	46976	Glutamate-1-semialdehyde 2 1-aminomutase 1
585	401664	MMBJNONL_12868	23714	56	56	3850000000	12	9	29	Carbamidomethylation; Deamidation (NQ); Oxidation (M)	36160	Glyoxylate/hydroxypyruvate reductase B
993	401772	MMBJNONL_08846	23666	14	14	258000000	10	2	16		91367	DNA gyrase subunit A
910	402143	MMBJNONL_01201	23655	37	37	2390000000	9	9	19	Deamidation (NQ)	39093	Flavin-dependent trigonelline monooxygenase oxygenase component
873	401814	MMBJNONL_12103	23624	31	31	4130000000	10	10	19	Carbamidomethylation; Deamidation (NQ)	52129	Beta-glucosidase B
824	401822	MMBJNONL_08585	23593	41	41	1870000000	11	7	21	Carbamidomethylation; Deamidation (NQ); Oxidation (M)	36490	Cell shape-determining protein MreB
824	401823	MMBJNONL_02129	23593	41	41	1870000000	11	7	21	Carbamidomethylation; Deamidation (NQ); Oxidation (M)	36502	Cell shape-determining protein MreB
797	401856	MMBJNONL_12749	23553	30	30	1640000000	11	5	21	Deamidation (NQ); Oxidation (M)	54133	Aldehyde dehydrogenase thermostable
1146	402854	MMBJNONL_13079	23552	77	77	1740000000	4	2	14	Carbamidomethylation; Deamidation (NQ); Oxidation (M)	12541	Iron-sulfur cluster insertion protein ErpA
902	401649	MMBJNONL_02769	23550	26	26	204000000	13	3	21	Carbamidomethylation; Oxidation (M)	64072	Arginine--tRNA ligase
659	401796	MMBJNONL_10895	23549	48	48	7760000000	12	12	26	Deamidation (NQ); Oxidation (M)	29576	hypothetical protein
744	402374	MMBJNONL_07056	23537	67	67	3120000000	7	7	23	Carbamidomethylation; Deamidation (NQ)	17971	putative protein YpjQ
651	402192	MMBJNONL_01657	23534	54	54	0	9	1	27	Deamidation (NQ)	18573	hypothetical protein
754	402251	MMBJNONL_09669	23532	58	58	4790000000	11	9	24	Deamidation (NQ)	15156	30S ribosomal protein S12
1348	402651	MMBJNONL_13500	23518	27	27	190000000	6	6	11		29479	putative enoyl-CoA hydratase echA8
1477	402337	MMBJNONL_05300	23510	23	23	1960000000	7	7	14		55219	Erythritol kinase
761	402107	MMBJNONL_02312	23497	33	33	630000000	8	8	22	Carbamidomethylation; Deamidation (NQ)	35924	Phosphotriesterase homology protein
970	401826	MMBJNONL_13477	23492	56	56	3250000000	10	10	19	Carbamidomethylation	30137	Fused isobutyryl-CoA mutase
1263	402619	MMBJNONL_11810	23455	44	44	3550000000	7	7	12	Deamidation (NQ)	23998	Acetylxylan esterase
979	402188	MMBJNONL_11836	23445	33	33	240000000	8	8	18	Deamidation (NQ)	37924	D-xylose-binding periplasmic protein
813	401530	MMBJNONL_01296	23440	29	29	2970000000	16	12	26	Deamidation (NQ); Oxidation (M)	79276	Polyribonucleotide nucleotidyltransferase
236	402653	MMBJNONL_08501	23436	73	73	0	8	1	54	Carbamidomethylation; Deamidation (NQ); Oxidation (M)	8822	Transition state regulatory protein AbrB
882	401780	MMBJNONL_00237	23432	25	25	5480000000	10	10	19	Carbamidomethylation	56671	GMP synthase [glutamine-hydrolyzing]
883	401807	MMBJNONL_01353	23424	41	41	10600000000	10	10	19	Carbamidomethylation; Deamidation (NQ)	36247	Thioredoxin reductase
1012	401820	MMBJNONL_00406	23414	33	33	2380000000	11	11	17	Carbamidomethylation; Deamidation (NQ)	51003	3-isopropylmalate dehydratase large subunit
912	402286	MMBJNONL_08999	23379	30	30	7920000000	7	7	18	Carbamidomethylation; Oxidation (M)	27909	Thiazole synthase
476	401627	MMBJNONL_10646	23373	37	37	1280000000	13	9	38	Carbamidomethylation; Deamidation (NQ)	46970	Xaa-Pro aminopeptidase
841	402034	MMBJNONL_09308	23352	34	34	4850000000	9	7	21	Deamidation (NQ)	41392	Acetyl-CoA acetyltransferase
698	401837	MMBJNONL_02306	23339	38	38	10200000000	11	11	26	Carbamidomethylation; Deamidation (NQ)	47492	5-aminovalerate aminotransferase DavT
679	401575	MMBJNONL_01654	23333	34	34	364000000	15	2	27	Carbamidomethylation	61196	DEAD-box ATP-dependent RNA helicase CshA
887	402405	MMBJNONL_07300	23332	37	37	5660000000	7	7	19	Carbamidomethylation	25884	Sporulation-specific N-acetylmuramoyl-L-alanine amidase
650	402126	MMBJNONL_11051	23313	60	60	29500000	9	1	27	Deamidation (NQ)	18435	hypothetical protein
952	401732	MMBJNONL_10704	23305	30	30	3480000000	10	9	17	Carbamidomethylation; Deamidation (NQ)	46238	Deoxyribose-phosphate aldolase
578	401548	MMBJNONL_05043	23299	26	26	829000000	15	5	30	Deamidation (NQ); Oxidation (M)	78865	Dipeptidyl aminopeptidase BI
1115	402069	MMBJNONL_02555	23288	25	25	3540000000	8	8	14	Carbamidomethylation	50141	Taurine--pyruvate aminotransferase
827	402324	MMBJNONL_00882	23280	22	22	57000000	6	5	22	Deamidation (NQ)	52921	Glutamine synthetase
693	401897	MMBJNONL_02891	23275	51	51	2290000000	9	4	24	Carbamidomethylation; Deamidation (NQ)	26551	putative oxidoreductase
747	402277	MMBJNONL_07198	23273	17	17	593000000	10	3	22		56490	Glutamate--tRNA ligase 1
926	401803	MMBJNONL_11260	23272	28	28	238000000	10	3	18		46566	hypothetical protein
946	401830	MMBJNONL_13274	23232	39	39	2920000000	10	10	18	Carbamidomethylation	34797	HPr kinase/phosphorylase
1162	402820	MMBJNONL_12806	23203	34	34	4350000000	6	5	14	Carbamidomethylation; Deamidation (NQ)	18471	hypothetical protein
985	402883	MMBJNONL_08335	23173	38	38	1520000000	7	3	17	Carbamidomethylation; Deamidation (NQ); Oxidation (M)	16599	Protein YhfA
1028	402389	MMBJNONL_00392	23158	75	75	6120000000	7	7	17	Carbamidomethylation	14671	Hypoxic response protein 1
1152	401764	MMBJNONL_13739	23156	47	47	3420000000	14	14	20	Deamidation (NQ)	38714	4-O-beta-D-mannosyl-D-glucose phosphorylase
945	402635	MMBJNONL_12127	23155	88	88	14100000000	6	6	18	Carbamidomethylation; Oxidation (M)	7839	Copper chaperone CopZ
1218	402493	MMBJNONL_01681	23147	30	30	1090000000	10	7	17	Carbamidomethylation; Deamidation (NQ)	43566	Tryptophan synthase beta chain
1029	402584	MMBJNONL_13832	23142	23	23	5860000000	6	6	16		44622	hypothetical protein
999	402012	MMBJNONL_11697	23138	42	42	434000000	9	3	17	Carbamidomethylation; Deamidation (NQ)	41464	UDP-N-acetylglucosamine 2-epimerase
729	401744	MMBJNONL_03496	23118	41	41	5930000000	10	10	24	Carbamidomethylation; Deamidation (NQ)	44739	Gamma-glutamyl phosphate reductase
1192	402411	MMBJNONL_01649	23092	30	30	213000000	6	1	13	Carbamidomethylation	35624	hypothetical protein
1054	401635	MMBJNONL_11938	23086	19	19	1670000000	12	8	17	Carbamidomethylation; Deamidation (NQ)	83131	Alpha-galactosidase AgaA
928	401860	MMBJNONL_13105	23079	40	40	250000000	9	6	18	Deamidation (NQ); Oxidation (M)	34430	D-alanine aminotransferase
624	401881	MMBJNONL_08694	23076	23	23	1870000000	9	5	26	Carbamidomethylation	54775	ATP synthase subunit alpha
1123	401825	MMBJNONL_06722	23039	41	41	3020000000	10	10	15	Carbamidomethylation	45113	Polyketide biosynthesis cytochrome P450 PksS
1001	402084	MMBJNONL_11086	23037	34	34	3080000000	11	11	18	Carbamidomethylation; Deamidation (NQ)	41540	Transcription termination/antitermination protein NusA
1034	402020	MMBJNONL_10970	23031	34	34	2470000000	8	8	16	Carbamidomethylation; Deamidation (NQ)	45924	hypothetical protein
715	401652	MMBJNONL_11048	23027	32	32	35000000	14	1	26	Carbamidomethylation	61148	DEAD-box ATP-dependent RNA helicase CshA
918	402102	MMBJNONL_07903	23027	51	51	4050000000	9	9	20	Carbamidomethylation; Deamidation (NQ)	25176	Hydrogenase maturation factor HypB
854	402011	MMBJNONL_02077	22967	31	31	3920000000	9	5	21	Carbamidomethylation	40662	Histidinol-phosphate aminotransferase
862	401934	MMBJNONL_08232	22948	17	17	205000000	10	1	20	Oxidation (M)	56270	Methylmalonyl-CoA carboxyltransferase 12S subunit
1185	401977	MMBJNONL_00242	22943	18	18	1650000000	9	5	14	Carbamidomethylation; Deamidation (NQ)	79263	Phosphoribosylformylglycinamidine synthase subunit PurL
1221	402438	MMBJNONL_05969	22940	20	20	372000000	6	1	13	Carbamidomethylation; Oxidation (M)	49014	putative FAD-linked oxidoreductase
990	402329	MMBJNONL_02571	22932	18	18	507000000	7	4	21	Carbamidomethylation; Deamidation (NQ); Oxidation (M)	64028	Phosphomethylpyrimidine synthase
828	402471	MMBJNONL_02951	22929	74	74	9610000000	8	8	22	Deamidation (NQ)	17299	Putative peroxiredoxin bcp
1138	402863	MMBJNONL_02999	22926	64	64	6030000000	5	5	14	Deamidation (NQ)	13289	hypothetical protein
983	401792	MMBJNONL_01286	22915	47	47	1910000000	11	10	17	Carbamidomethylation; Deamidation (NQ)	37380	Aspartate-semialdehyde dehydrogenase
820	402339	MMBJNONL_00597	22911	51	51	6090000000	9	9	20	Deamidation (NQ)	18200	hypothetical protein
1113	401976	MMBJNONL_06276	22905	44	44	1030000000	10	8	16	Carbamidomethylation	36310	dTDP-3 4-didehydro-2 6-dideoxy-alpha-D-glucose 3-reductase
1065	402289	MMBJNONL_00407	22886	53	53	1180000000	8	6	17	Carbamidomethylation; Deamidation (NQ)	23706	3-isopropylmalate dehydratase small subunit 1
1261	402579	MMBJNONL_11155	22873	17	17	1960000000	6	3	12	Deamidation (NQ)	46593	hypothetical protein
905	402176	MMBJNONL_10870	22860	44	44	2550000000	11	5	23		32812	PTS-dependent dihydroxyacetone kinase dihydroxyacetone-binding subunit DhaK
1128	402144	MMBJNONL_10948	22850	34	34	789000000	7	6	14	Oxidation (M)	37016	Ferredoxin--NADP reductase
801	401857	MMBJNONL_06935	22814	37	37	4440000000	10	10	21	Carbamidomethylation; Deamidation (NQ)	33745	Hydroxymethylglutaryl-CoA lyase YngG
1269	402273	MMBJNONL_12689	22813	34	34	79000000	7	3	13	Oxidation (M)	28692	S-methyl-5'-thioinosine phosphorylase
831	401701	MMBJNONL_02675	22804	37	37	4230000000	11	10	21	Carbamidomethylation; Deamidation (NQ); Oxidation (M)	44770	Cysteine desulfurase SufS
1016	402136	MMBJNONL_13163	22800	32	32	2760000000	7	7	16	Carbamidomethylation	44697	Putative acyl-CoA dehydrogenase YdbM
742	402208	MMBJNONL_00178	22792	64	64	16900000000	8	7	23	Carbamidomethylation; Deamidation (NQ)	17521	Caffeine dehydrogenase subunit gamma
1088	402547	MMBJNONL_01505	22790	39	39	190000000	7	7	15	Carbamidomethylation; Deamidation (NQ)	29206	Purine nucleoside phosphorylase 1
809	402855	MMBJNONL_11676	22751	69	69	6130000000	8	4	21	Deamidation (NQ)	16203	3-hydroxyacyl-[acyl-carrier-protein] dehydratase FabZ
1061	402085	MMBJNONL_05121	22735	29	29	1710000000	8	8	15	Deamidation (NQ)	41019	Twitching mobility protein
721	402200	MMBJNONL_09219	22682	29	29	130000000	10	3	26	Carbamidomethylation; Deamidation (NQ)	36639	putative mannose-6-phosphate isomerase GmuF
724	401863	MMBJNONL_10666	22651	24	24	43400000	10	1	23	Deamidation (NQ)	60225	CTP synthase
1055	402250	MMBJNONL_10761	22650	37	37	3840000000	9	9	17	Carbamidomethylation; Deamidation (NQ)	32551	Hydroxymethylglutaryl-CoA lyase YngG
1257	402318	MMBJNONL_04116	22642	34	34	562000000	7	7	12	Carbamidomethylation; Deamidation (NQ)	27972	Diaminopimelate epimerase
1008	402033	MMBJNONL_07180	22636	24	24	1030000000	9	9	16	Carbamidomethylation	49912	Ethanolamine ammonia-lyase heavy chain
668	401630	MMBJNONL_11999	22635	32	32	2880000000	12	9	26	Carbamidomethylation; Deamidation (NQ); Oxidation (M)	67759	Oligoendopeptidase F plasmid
1046	401854	MMBJNONL_14042	22633	30	30	744000000	10	7	17	Deamidation (NQ)	53372	Alpha-ketoglutaric semialdehyde dehydrogenase
994	401955	MMBJNONL_05964	22610	35	35	1690000000	9	9	18	Deamidation (NQ); Oxidation (M)	48242	Cyclodextrin-binding protein
1035	402083	MMBJNONL_09770	22609	25	25	35000000	8	7	16	Deamidation (NQ)	57154	hypothetical protein
798	402131	MMBJNONL_14112	22587	31	31	9840000	8	1	21	Carbamidomethylation; Deamidation (NQ); Oxidation (M)	31074	Ureidoglycolate lyase
1083	402361	MMBJNONL_14095	22578	60	60	4710000000	6	5	16		25863	L-ribulose-5-phosphate 4-epimerase UlaF
884	402194	MMBJNONL_03099	22576	34	34	9770000000	7	7	19	Carbamidomethylation	33922	hypothetical protein
1188	402178	MMBJNONL_01796	22573	25	25	3030000000	8	8	15	Deamidation (NQ)	41769	Leucine- isoleucine- valine- threonine- and alanine-binding protein
596	401813	MMBJNONL_11992	22564	28	28	6190000000	11	11	28	Carbamidomethylation; Deamidation (NQ)	58223	(R)-citramalate synthase
927	401808	MMBJNONL_03723	22536	27	27	2450000000	11	11	18	Deamidation (NQ)	59957	putative D D-dipeptide-binding periplasmic protein DdpA
834	401915	MMBJNONL_02133	22519	52	52	596000000	13	2	21	Carbamidomethylation; Deamidation (NQ)	29028	Septum site-determining protein MinD
703	401672	MMBJNONL_09548	22497	20	20	1640000000	11	10	24	Carbamidomethylation; Deamidation (NQ); Oxidation (M)	85243	Carbon monoxide dehydrogenase large chain
1390	402227	MMBJNONL_10974	22497	35	35	170000000	8	7	12	Carbamidomethylation; Deamidation (NQ); Oxidation (M)	33306	3-hydroxybutyryl-CoA dehydrogenase
800	401848	MMBJNONL_13103	22487	46	46	7430000000	9	9	21		31455	putative endonuclease 4
914	401882	MMBJNONL_01663	22485	28	28	2320000000	12	5	19	Carbamidomethylation	51026	Isocitrate lyase
847	402858	MMBJNONL_03021	22465	41	41	11800000000	4	4	20	Deamidation (NQ)	15511	hypothetical protein
943	402217	MMBJNONL_13080	22461	59	59	3750000000	8	5	18	Carbamidomethylation	17212	Putative peroxiredoxin bcp
1004	402379	MMBJNONL_11689	22458	28	28	845000000	8	3	18	Deamidation (NQ); Oxidation (M)	32148	ATP synthase gamma chain
1129	402161	MMBJNONL_00302	22448	66	66	4890000000	10	10	16	Carbamidomethylation	22799	Putative quinone oxidoreductase YhfP
859	401726	MMBJNONL_04049	22444	23	23	2270000000	13	13	22		63315	hypothetical protein
1102	401849	MMBJNONL_14010	22443	23	23	3340000000	10	10	17	Carbamidomethylation; Deamidation (NQ)	73734	Threonine--tRNA ligase 2
781	402117	MMBJNONL_06905	22439	29	29	0	9	1	25	Carbamidomethylation; Deamidation (NQ)	56226	L-arabinose isomerase
1103	401969	MMBJNONL_03897	22424	13	13	109000000	10	2	15	Oxidation (M)	91406	DNA gyrase subunit A
818	401746	MMBJNONL_09233	22420	15	15	6200000	12	2	22	Carbamidomethylation; Deamidation (NQ)	103380	Phosphoenolpyruvate carboxylase
780	401709	MMBJNONL_12841	22419	51	51	1820000000	12	6	23	Deamidation (NQ)	47119	Tyrosine--tRNA ligase
980	402258	MMBJNONL_11653	22396	64	64	191000000	9	2	18	Oxidation (M)	18610	50S ribosomal protein L10
1084	402362	MMBJNONL_10554	22394	52	52	1410000000	8	8	16	Carbamidomethylation; Deamidation (NQ)	25160	Octanoyltransferase
891	401943	MMBJNONL_12899	22387	35	35	229000000	12	5	19	Deamidation (NQ)	49863	Xylose isomerase
932	402175	MMBJNONL_08528	22375	37	37	250000000	8	8	18	Carbamidomethylation; Deamidation (NQ)	34987	Pyruvate dehydrogenase E1 component subunit beta
856	401587	MMBJNONL_13478	22374	37	37	3020000000	13	11	22	Carbamidomethylation	62407	Methylmalonyl-CoA mutase
1032	401817	MMBJNONL_09309	22361	23	23	689000000	10	4	16	Carbamidomethylation; Deamidation (NQ)	72956	Acetyl-coenzyme A synthetase
630	402893	MMBJNONL_05225	22361	37	37	21200000000	6	6	27	Deamidation (NQ)	21160	hypothetical protein
1198	402042	MMBJNONL_03284	22343	33	33	882000000	8	8	13	Deamidation (NQ)	39264	3-dehydroquinate synthase
1069	402439	MMBJNONL_11692	22316	40	40	4980000000	9	9	15		19283	ATP synthase subunit b
1136	402187	MMBJNONL_06437	22308	34	34	97000000	9	9	15		29878	Cobalt-factor III methyltransferase
1554	402369	MMBJNONL_10867	22297	19	19	6470000000	6	6	9		64027	Xanthomonalisin
881	402459	MMBJNONL_11037	22295	94	94	200000000	6	6	19	Deamidation (NQ)	9528	hypothetical protein
865	401758	MMBJNONL_02676	22291	25	25	7560000000	11	11	20	Deamidation (NQ)	48855	hypothetical protein
1014	402071	MMBJNONL_13752	22276	19	19	4640000000	8	6	17	Deamidation (NQ)	83367	hypothetical protein
855	402314	MMBJNONL_09979	22221	43	43	2510000000	8	6	22	Deamidation (NQ)	24813	30S ribosomal protein S3
888	402614	MMBJNONL_03776	22220	66	66	4630000000	6	6	20	Carbamidomethylation; Oxidation (M)	17851	hypothetical protein
1244	402041	MMBJNONL_05327	22217	36	36	272000000	9	7	13	Deamidation (NQ)	39578	Isocitrate dehydrogenase [NADP]
1091	402205	MMBJNONL_11723	22199	37	37	6020000000	7	7	15	Carbamidomethylation	32783	Agmatinase
1584	402268	MMBJNONL_01311	22179	26	26	268000000	7	7	9	Carbamidomethylation	38776	4-hydroxy-3-methylbut-2-en-1-yl diphosphate synthase (flavodoxin)
964	401997	MMBJNONL_06414	22163	45	45	110000000	10	6	18	Carbamidomethylation	32795	1-deoxyxylulose-5-phosphate synthase YajO
1415	402145	MMBJNONL_13000	22162	37	37	1180000000	8	8	13	Carbamidomethylation; Oxidation (M)	35513	hypothetical protein
947	402257	MMBJNONL_06809	22143	31	31	900000	7	1	20	Carbamidomethylation; Deamidation (NQ)	36791	Tryptophan--tRNA ligase
594	401590	MMBJNONL_00870	22134	25	25	8150000000	14	13	28	Deamidation (NQ)	73856	Acetyl-coenzyme A synthetase
1186	401991	MMBJNONL_11071	22121	32	32	4540000000	8	8	14	Carbamidomethylation; Oxidation (M)	43169	Aspartokinase
784	401608	MMBJNONL_07316	22084	42	42	4010000000	12	8	24	Carbamidomethylation; Deamidation (NQ)	46117	Gamma-glutamyl phosphate reductase
1247	402295	MMBJNONL_05858	22066	16	16	446000000	6	2	12	Carbamidomethylation; Deamidation (NQ)	63230	Oligopeptide-binding protein AppA
1641	402622	MMBJNONL_09984	22054	48	48	170000000	5	5	8		22329	50S ribosomal protein L4
861	401841	MMBJNONL_07492	22044	25	25	36000000	9	4	19		57997	Glutathione hydrolase-like YwrD proenzyme
1125	401950	MMBJNONL_13482	22034	40	40	4040000000	9	9	15		35662	2-oxoisovalerate dehydrogenase subunit beta
916	402158	MMBJNONL_06123	22024	65	65	6270000000	7	5	19		20710	Acireductone dioxygenase
870	401967	MMBJNONL_05354	21970	35	35	4930000000	10	10	20	Carbamidomethylation; Deamidation (NQ)	38604	hypothetical protein
1053	402135	MMBJNONL_01319	21970	41	41	1590000000	7	3	15	Carbamidomethylation; Deamidation (NQ); Oxidation (M)	26438	30S ribosomal protein S2
732	401980	MMBJNONL_07667	21969	47	47	11500000000	8	7	23	Deamidation (NQ)	23665	Kynurenine formamidase
966	402149	MMBJNONL_07045	21965	62	62	1470000000	10	10	17	Carbamidomethylation; Deamidation (NQ)	19910	Cytochrome b6-f complex iron-sulfur subunit
931	402077	MMBJNONL_04117	21956	13	13	5230000000	8	8	19	Deamidation (NQ)	98571	Calcium-transporting ATPase
941	402050	MMBJNONL_09348	21950	35	35	2350000000	9	9	18		38886	Aldo-keto reductase YhdN
842	402049	MMBJNONL_07530	21940	30	30	3040000000	9	9	21	Deamidation (NQ)	40142	Leucine- isoleucine- valine- threonine- and alanine-binding protein
1042	401714	MMBJNONL_00488	21939	37	37	547000000	11	4	19	Deamidation (NQ)	46631	ATP-dependent Clp protease ATP-binding subunit ClpX
740	401613	MMBJNONL_07148	21909	42	42	2610000000	13	7	23	Carbamidomethylation; Deamidation (NQ)	51056	Bifunctional protein GlmU
846	402366	MMBJNONL_01954	21884	24	24	520000000	6	6	20	Carbamidomethylation; Deamidation (NQ); Oxidation (M)	51915	PTS system mannitol-specific EIICB component
893	402410	MMBJNONL_13974	21880	38	38	7580000000	8	7	19	Carbamidomethylation; Deamidation (NQ); Oxidation (M)	27200	hypothetical protein
812	402291	MMBJNONL_04302	21872	20	20	501000000	8	2	21	Deamidation (NQ); Oxidation (M)	38836	Fructose-bisphosphate aldolase class 1
939	401929	MMBJNONL_12837	21862	33	33	9850000000	10	10	18	Deamidation (NQ); Oxidation (M)	32969	Glutamine-dependent NAD(+) synthetase
804	402125	MMBJNONL_03625	21850	26	26	102000000	8	1	21	Carbamidomethylation; Deamidation (NQ)	46248	Adenylosuccinate synthetase
1181	402527	MMBJNONL_08766	21848	50	50	9730000000	7	7	15	Carbamidomethylation; Deamidation (NQ); Oxidation (M)	13966	Putative esterase
1077	402308	MMBJNONL_05650	21841	34	34	2190000000	7	7	16	Deamidation (NQ)	34657	HTH-type transcriptional repressor PurR
992	402118	MMBJNONL_00743	21835	21	21	0	8	1	17	Carbamidomethylation; Deamidation (NQ)	61494	Thymidine phosphorylase
681	402044	MMBJNONL_07518	21829	52	52	420000000	13	7	28	Carbamidomethylation	34642	PTS-dependent dihydroxyacetone kinase dihydroxyacetone-binding subunit DhaK
758	401779	MMBJNONL_01797	21813	25	25	4650000000	10	10	22	Carbamidomethylation; Deamidation (NQ)	54932	Transketolase
1303	403235	MMBJNONL_06708	21804	28	28	4960000000	3	3	12	Oxidation (M)	26463	hypothetical protein
835	402073	MMBJNONL_04901	21777	33	33	448000000	11	8	20	Deamidation (NQ)	46213	Dihydrolipoyllysine-residue acetyltransferase component of pyruvate dehydrogenase complex
1573	404107	MMBJNONL_02167	21774	26	26	3170000000	3	3	9		16338	Biotin carboxyl carrier protein of acetyl-CoA carboxylase
989	401850	MMBJNONL_11986	21774	16	16	1830000000	10	10	17	Carbamidomethylation	111952	Putative formate dehydrogenase
1318	402544	MMBJNONL_07167	21744	32	32	1140000000	7	4	12	Carbamidomethylation; Deamidation (NQ)	27229	5-keto-D-gluconate 5-reductase
1027	402189	MMBJNONL_06664	21739	46	46	4920000000	9	9	17	Deamidation (NQ)	25227	FMN reductase (NADPH)
1018	402214	MMBJNONL_11090	21737	96	96	18200000000	8	8	18	Oxidation (M)	14289	Lactoylglutathione lyase
971	401917	MMBJNONL_00707	21721	26	26	4060000000	9	9	18	Carbamidomethylation; Deamidation (NQ)	59452	Long-chain-fatty-acid--CoA ligase
810	403207	MMBJNONL_08957	21721	57	57	130000000	4	1	21	Deamidation (NQ); Oxidation (M)	12507	Gamma-aminobutyraldehyde dehydrogenase
1296	402636	MMBJNONL_11114	21708	60	60	434000000	6	2	12	Carbamidomethylation; Deamidation (NQ)	13122	Chemotaxis protein CheY
1041	402895	MMBJNONL_05691	21698	35	35	3590000000	4	3	16	Deamidation (NQ)	24556	hypothetical protein
1206	402632	MMBJNONL_02169	21692	44	44	12600000000	5	5	14	Oxidation (M)	15511	hypothetical protein
1155	402057	MMBJNONL_00638	21681	21	21	1510000000	8	7	15	Deamidation (NQ)	71848	ATP-dependent zinc metalloprotease FtsH
652	402623	MMBJNONL_11652	21677	49	49	4530000000	8	3	28	Deamidation (NQ); Oxidation (M)	12804	50S ribosomal protein L7/L12
1015	402110	MMBJNONL_06506	21653	55	55	6180000000	8	8	18	Carbamidomethylation	30472	hypothetical protein
660	402043	MMBJNONL_12483	21651	54	54	29500000000	10	6	25	Oxidation (M)	18408	hypothetical protein
1429	402285	MMBJNONL_03574	21623	38	38	2630000000	7	7	10		25852	hypothetical protein
1075	402147	MMBJNONL_03822	21610	30	30	1570000000	9	7	16	Carbamidomethylation; Deamidation (NQ)	32310	Branched-chain-amino-acid aminotransferase
1280	402455	MMBJNONL_04902	21609	28	28	181000000	6	4	13	Deamidation (NQ); Oxidation (M)	35961	Pyruvate dehydrogenase E1 component subunit beta
1425	402159	MMBJNONL_01937	21595	48	48	5320000000	8	8	11	Carbamidomethylation	27679	D-beta-hydroxybutyrate dehydrogenase
1333	402479	MMBJNONL_04088	21592	30	30	384000000	6	3	14	Deamidation (NQ)	27306	3-oxoacyl-[acyl-carrier-protein] reductase FabG
950	402114	MMBJNONL_02053	21591	55	55	4070000000	9	6	20	Carbamidomethylation; Deamidation (NQ)	30187	Diaminopimelate epimerase
1109	402091	MMBJNONL_03634	21589	18	18	659000000	7	3	14	Carbamidomethylation; Deamidation (NQ)	63347	Oligopeptide-binding protein AppA
1139	403102	MMBJNONL_11352	21588	18	18	33200000	4	1	14	Carbamidomethylation; Deamidation (NQ)	28805	Fumarate reductase iron-sulfur subunit
768	402448	MMBJNONL_02561	21541	79	79	7670000000	7	7	23	Carbamidomethylation; Deamidation (NQ); Oxidation (M)	13557	putative protein
1437	402961	MMBJNONL_00721	21540	82	82	7950000000	4	4	10	Deamidation (NQ)	7673	hypothetical protein
1478	402096	MMBJNONL_08532	21535	23	23	949000000	7	7	10	Deamidation (NQ)	55729	Nicotinate phosphoribosyltransferase pncB2
955	401865	MMBJNONL_01828	21504	36	36	1140000000	13	6	20	Deamidation (NQ)	49906	Xylose isomerase
1399	401945	MMBJNONL_13686	21498	20	20	2680000000	9	8	12		67010	Oligoendopeptidase F plasmid
1720	402382	MMBJNONL_03278	21495	37	37	20000000	6	6	8	Carbamidomethylation	28675	Tryptophan synthase alpha chain
1546	403208	MMBJNONL_09673	21493	49	49	2680000000	5	5	9		11740	30S ribosomal protein S10
1546	403209	MMBJNONL_11608	21493	49	49	2680000000	5	5	9		11740	30S ribosomal protein S10
808	402440	MMBJNONL_12490	21490	37	37	3970000000	7	7	21	Carbamidomethylation; Deamidation (NQ)	30806	Hydroxymethylpyrimidine/phosphomethylpyrimidine kinase
1295	402627	MMBJNONL_14011	21481	77	77	190000000	6	6	12	Deamidation (NQ)	13936	hypothetical protein
1201	402241	MMBJNONL_04463	21471	48	48	3970000000	7	6	14	Carbamidomethylation	26363	hypothetical protein
1126	402105	MMBJNONL_01714	21462	34	34	2870000000	8	8	15	Carbamidomethylation; Deamidation (NQ)	46002	5-methylthioadenosine/S-adenosylhomocysteine deaminase
1114	402060	MMBJNONL_03158	21424	48	48	2820000000	9	9	16	Carbamidomethylation; Deamidation (NQ)	37016	Alcohol dehydrogenase
1204	402557	MMBJNONL_14123	21417	21	21	515000000	5	3	13	Deamidation (NQ)	34506	Carboxylesterase NlhH
1085	402365	MMBJNONL_05338	21402	52	52	2240000000	6	6	16	Deamidation (NQ)	24724	Phosphate-specific transport system accessory protein PhoU
1068	402436	MMBJNONL_02791	21382	56	56	500000	8	1	16	Oxidation (M)	18579	50S ribosomal protein L10
1277	402385	MMBJNONL_04445	21379	40	40	2270000000	7	6	12	Carbamidomethylation	26193	3-beta-hydroxycholanate 3-dehydrogenase (NAD(+)) 2
1174	403240	MMBJNONL_00572	21361	48	48	11900000000	5	5	15	Deamidation (NQ)	10005	RNA-binding protein Hfq
936	402504	MMBJNONL_11687	21331	57	57	10200000000	6	6	19	Carbamidomethylation; Deamidation (NQ); Oxidation (M)	16360	ATP synthase epsilon chain
936	402505	MMBJNONL_00356	21331	57	57	10200000000	6	6	19	Carbamidomethylation; Deamidation (NQ); Oxidation (M)	16329	ATP synthase epsilon chain
1132	402357	MMBJNONL_03712	21319	25	25	119000000	8	4	14	Deamidation (NQ)	42210	LL-diaminopimelate aminotransferase
1306	402288	MMBJNONL_13005	21292	35	35	84000000	7	7	12	Carbamidomethylation	36176	Putative NADP-dependent oxidoreductase YfmJ
1178	402287	MMBJNONL_00365	21284	35	35	0	8	2	15	Carbamidomethylation	41634	UDP-N-acetylglucosamine 2-epimerase
1036	402204	MMBJNONL_05933	21267	42	42	1390000000	8	3	16	Deamidation (NQ)	28700	hypothetical protein
948	401940	MMBJNONL_02095	21262	31	31	2510000000	9	6	20	Carbamidomethylation; Deamidation (NQ); Oxidation (M)	44255	Cystathionine beta-lyase PatB
1483	402271	MMBJNONL_00423	21259	41	41	2470000000	8	8	10		34017	Peptidoglycan deacetylase
1044	402075	MMBJNONL_10935	21232	27	27	60200000	10	4	18	Oxidation (M)	44007	Acyl-CoA dehydrogenase
1022	401874	MMBJNONL_00777	21224	18	18	745000000	9	9	16	Deamidation (NQ)	77249	Glycine--tRNA ligase beta subunit
1049	402115	MMBJNONL_10085	21193	42	42	2010000000	9	7	17	Deamidation (NQ)	31373	L-ribulose 3-epimerase
1267	402184	MMBJNONL_13495	21186	39	39	3050000000	8	8	13	Carbamidomethylation	29025	Putative heme-dependent peroxidase
1412	402774	MMBJNONL_04547	21181	41	41	171000000	4	2	11	Carbamidomethylation	24061	Protein/nucleic acid deglycase 2
1107	402246	MMBJNONL_02925	21181	58	58	172000000	8	2	17	Deamidation (NQ)	21426	Ribosome-recycling factor
880	402434	MMBJNONL_00687	21168	84	84	370000000	8	4	20	Carbamidomethylation; Oxidation (M)	8820	Transition state regulatory protein AbrB
949	401932	MMBJNONL_09362	21167	18	18	601000000	12	6	19	Carbamidomethylation	72539	hypothetical protein
677	402494	MMBJNONL_05930	21149	28	28	0	6	2	25	Deamidation (NQ)	31860	hypothetical protein
984	402195	MMBJNONL_10930	21134	33	33	320000000	8	8	17		28864	putative enoyl-CoA hydratase
1038	402401	MMBJNONL_10127	21133	50	50	3290000000	7	2	16	Carbamidomethylation	18488	Beta-carbonic anhydrase 1
1043	402249	MMBJNONL_02612	21126	26	26	0	9	1	20	Deamidation (NQ); Oxidation (M)	44546	Acyl-CoA dehydrogenase
922	402786	MMBJNONL_07972	21121	28	28	6950000000	5	4	19	Deamidation (NQ); Oxidation (M)	21122	ATP-dependent Clp protease proteolytic subunit
922	402787	MMBJNONL_07823	21121	28	28	6950000000	5	4	19	Deamidation (NQ); Oxidation (M)	21122	ATP-dependent Clp protease proteolytic subunit
840	401916	MMBJNONL_00479	21107	37	37	640000000	11	11	21		34646	Delta-aminolevulinic acid dehydratase
1047	401855	MMBJNONL_01293	21097	32	32	822000000	10	10	15	Deamidation (NQ)	47139	putative zinc protease
1199	402186	MMBJNONL_03240	21081	44	44	170000000	9	9	14	Carbamidomethylation; Deamidation (NQ)	28226	CTP:phosphoglutamine cytidylyltransferase
1249	402548	MMBJNONL_05454	21075	20	20	329000000	6	3	13		40038	Ribosome-binding ATPase YchF
1258	402409	MMBJNONL_02107	21059	34	34	2920000000	7	1	13		22036	ATP-dependent Clp protease proteolytic subunit
1373	403364	MMBJNONL_03778	21049	27	27	2260000000	4	3	11	Deamidation (NQ); Oxidation (M)	21232	ATP-dependent Clp protease proteolytic subunit
986	403205	MMBJNONL_00588	21037	71	71	10800000000	4	3	17	Carbamidomethylation; Deamidation (NQ)	8808	Stage V sporulation protein S
968	402662	MMBJNONL_03983	21030	64	64	1490000000	6	4	18	Oxidation (M)	10415	10 kDa chaperonin
1315	402157	MMBJNONL_05422	21020	45	45	1940000000	9	8	15	Carbamidomethylation; Deamidation (NQ)	30997	putative 3-hydroxybutyryl-CoA dehydrogenase
1143	402371	MMBJNONL_00880	21019	62	62	4410000000	6	6	14	Deamidation (NQ); Oxidation (M)	17255	hypothetical protein
998	401951	MMBJNONL_07318	20993	36	36	1430000000	11	11	19	Carbamidomethylation; Deamidation (NQ)	44849	hypothetical protein
793	401728	MMBJNONL_11663	20988	28	28	927000000	12	5	22	Carbamidomethylation; Deamidation (NQ)	55060	Cysteine--tRNA ligase
1089	402879	MMBJNONL_12492	20957	34	34	2410000000	6	6	16	Carbamidomethylation; Deamidation (NQ)	22611	Thiamine-phosphate synthase
1387	402990	MMBJNONL_07711	20951	31	31	60600000	5	2	11	Carbamidomethylation	27314	Thiazole synthase
924	401911	MMBJNONL_09218	20945	42	42	531000000	10	7	19	Carbamidomethylation; Deamidation (NQ)	36363	Glyoxylate/hydroxypyruvate reductase B
1039	402419	MMBJNONL_04023	20942	63	63	1790000000	7	7	16		15397	hypothetical protein
868	401923	MMBJNONL_00463	20931	39	39	1110000000	10	6	20	Carbamidomethylation; Deamidation (NQ)	36899	Cell shape-determining protein MreB
491	402624	MMBJNONL_09995	20901	46	46	31800000000	7	6	32	Deamidation (NQ); Oxidation (M)	12816	50S ribosomal protein L7/L12
1640	402604	MMBJNONL_09002	20898	68	68	872000000	6	6	8		15570	putative protein YccU
785	401924	MMBJNONL_12804	20862	58	58	7530000000	9	9	24	Carbamidomethylation; Deamidation (NQ)	25709	Iron-dependent repressor IdeR
878	402064	MMBJNONL_12842	20856	18	18	3110000000	8	8	20	Deamidation (NQ)	100202	Biosynthetic peptidoglycan transglycosylase
1048	402087	MMBJNONL_08229	20832	23	23	69800000	8	3	16	Deamidation (NQ); Oxidation (M)	49188	Biotin carboxylase
1307	402148	MMBJNONL_02207	20795	29	29	333000000	7	6	11		40670	hypothetical protein
1058	401928	MMBJNONL_08361	20784	41	41	3580000000	9	9	15	Carbamidomethylation	38509	Putative aminopeptidase YsdC
886	402347	MMBJNONL_01968	20773	19	19	0	7	1	19	Carbamidomethylation; Oxidation (M)	41546	Acyl-CoA dehydrogenase short-chain specific
1347	402562	MMBJNONL_13483	20763	25	25	180000000	5	5	11	Carbamidomethylation; Deamidation (NQ)	36654	2-oxoisovalerate dehydrogenase subunit alpha
1310	402519	MMBJNONL_12670	20746	18	18	0	7	2	13	Deamidation (NQ)	44108	Tryptophan synthase beta chain
1161	402753	MMBJNONL_06222	20720	86	86	12100000000	7	6	15	Deamidation (NQ)	6972	Small acid-soluble spore protein 2
1161	402754	MMBJNONL_12510	20720	86	86	12100000000	7	6	15	Deamidation (NQ)	6972	Small acid-soluble spore protein 2
1003	402247	MMBJNONL_06215	20720	32	32	1770000000	8	5	16	Deamidation (NQ); Oxidation (M)	34732	Vitamin B12-binding protein
1112	401880	MMBJNONL_03247	20716	40	40	91000000	9	8	15	Carbamidomethylation; Deamidation (NQ)	49027	UDP-N-acetylmuramoyl-tripeptide--D-alanyl-D-alanine ligase
1344	402375	MMBJNONL_02894	20690	26	26	364000000	8	2	12	Carbamidomethylation; Deamidation (NQ)	39607	1 4-dihydroxy-2-naphthoyl-CoA synthase
749	401765	MMBJNONL_00921	20679	26	26	5570000000	11	11	25	Carbamidomethylation; Deamidation (NQ)	60245	Long-chain-fatty-acid--CoA ligase
913	401838	MMBJNONL_08589	20671	47	47	494000000	12	1	19	Carbamidomethylation; Deamidation (NQ)	28933	Septum site-determining protein MinD
996	402122	MMBJNONL_03713	20667	39	39	49000000	8	5	19	Carbamidomethylation; Deamidation (NQ)	27553	3-alpha-hydroxycholanate dehydrogenase (NADP(+))
1380	402463	MMBJNONL_03882	20662	20	20	1250000000	6	6	11		43535	hypothetical protein
735	401818	MMBJNONL_00404	20612	60	60	23800000000	11	11	23	Deamidation (NQ); Oxidation (M)	29056	GTP-sensing transcriptional pleiotropic repressor CodY
1073	401981	MMBJNONL_05409	20595	32	32	2510000000	8	7	15		34790	Fructose-1 6-bisphosphatase class 2
1334	402555	MMBJNONL_02217	20573	17	17	34900000	5	1	12	Carbamidomethylation; Deamidation (NQ); Oxidation (M)	42827	Acetylornithine aminotransferase
1020	402610	MMBJNONL_10802	20549	53	53	8740000000	6	6	17	Deamidation (NQ); Oxidation (M)	16570	Nucleoside diphosphate kinase
709	401718	MMBJNONL_08200	20530	16	16	823000000	13	2	26	Oxidation (M)	124605	hypothetical protein
701	402216	MMBJNONL_05812	20527	28	28	1350000000	7	6	25	Carbamidomethylation; Deamidation (NQ); Oxidation (M)	37504	Glyceraldehyde-3-phosphate dehydrogenase
726	402901	MMBJNONL_12001	20526	82	82	17200000000	4	2	25	Carbamidomethylation; Deamidation (NQ); Oxidation (M)	11720	Thioredoxin
903	401702	MMBJNONL_07184	20510	38	38	4830000000	12	12	23	Carbamidomethylation; Deamidation (NQ)	53975	Aldehyde-alcohol dehydrogenase
1223	401919	MMBJNONL_01327	20508	23	23	4260000000	11	11	16	Carbamidomethylation; Deamidation (NQ)	76762	Chemotaxis protein CheA
1311	402256	MMBJNONL_13534	20475	30	30	1730000000	7	6	15	Carbamidomethylation; Deamidation (NQ)	27284	5-keto-D-gluconate 5-reductase
1811	402845	MMBJNONL_14039	20456	18	18	894000000	5	5	7		44659	Monomeric sarcosine oxidase
925	401957	MMBJNONL_09706	20430	33	33	7220000	9	4	18	Deamidation (NQ)	48495	Dihydrolipoyllysine-residue acetyltransferase component of pyruvate dehydrogenase complex
1271	402317	MMBJNONL_12525	20430	24	24	1530000000	7	4	12	Carbamidomethylation	37620	NADPH dehydrogenase
965	402072	MMBJNONL_02617	20423	42	42	930000000	10	10	19		28244	putative oxidoreductase
1272	402321	MMBJNONL_10641	20418	35	35	196000000	6	2	12	Carbamidomethylation	32215	Farnesyl diphosphate synthase
1170	402625	MMBJNONL_00358	20417	23	23	118000000	6	1	15	Deamidation (NQ); Oxidation (M)	32078	ATP synthase gamma chain
1040	402649	MMBJNONL_13161	20415	39	39	4180000000	6	6	16	Carbamidomethylation; Deamidation (NQ); Oxidation (M)	26714	hypothetical protein
1414	401829	MMBJNONL_08526	20409	32	32	1710000000	10	10	12	Carbamidomethylation; Deamidation (NQ)	49022	putative FAD-linked oxidoreductase
1135	402053	MMBJNONL_00744	20405	15	15	713000000	8	3	14		70336	Oligoendopeptidase F plasmid
1108	402320	MMBJNONL_02526	20405	25	25	3530000000	6	6	16	Carbamidomethylation; Deamidation (NQ)	39342	Iron-sulfur cluster carrier protein
1095	402603	MMBJNONL_10563	20396	30	30	12800000000	5	5	15	Deamidation (NQ)	28859	Putative heme-dependent peroxidase
1260	402495	MMBJNONL_05756	20391	23	23	8870000000	6	6	12		32675	hypothetical protein
1365	402675	MMBJNONL_03095	20362	24	24	1110000000	5	5	11		33028	2-dehydropantoate 2-reductase
1309	402452	MMBJNONL_01589	20360	34	34	1160000000	8	7	16		31826	Putative sensory transducer protein YfmS
838	403964	MMBJNONL_05113	20349	15	15	61200000000	4	4	21	Deamidation (NQ)	18770	hypothetical protein
838	405205	MMBJNONL_13722	20349	11	11	61100000000	3	3	20	Deamidation (NQ)	18615	hypothetical protein
1253	402003	MMBJNONL_09017	20315	26	26	2530000000	8	7	13	Carbamidomethylation	45446	Riboflavin biosynthesis protein RibBA
1497	402279	MMBJNONL_02152	20301	24	24	1620000000	6	6	9	Carbamidomethylation; Deamidation (NQ)	40660	Aminomethyltransferase
1291	402418	MMBJNONL_12662	20232	24	24	1320000000	7	2	12	Carbamidomethylation	37586	Putative aminopeptidase YsdC
1242	402577	MMBJNONL_00660	20224	50	50	170000000	7	5	12		19929	Stage V sporulation protein T
1007	401984	MMBJNONL_12748	20212	26	26	4170000000	8	5	16	Carbamidomethylation	47272	4-aminobutyrate aminotransferase PuuE
1651	402888	MMBJNONL_10727	20212	36	36	1310000000	4	4	8	Deamidation (NQ)	21879	hypothetical protein
1066	402348	MMBJNONL_12004	20203	49	49	565000000	6	2	16	Oxidation (M)	19823	hypothetical protein
836	402864	MMBJNONL_03515	20197	19	19	498000000	4	1	20		30935	Quinol oxidase subunit 2
1594	402699	MMBJNONL_00964	20184	40	40	583000000	5	5	9	Deamidation (NQ)	33042	Carboxylesterase NlhH
625	402228	MMBJNONL_13051	20141	62	62	7910000000	9	2	26	Carbamidomethylation; Deamidation (NQ)	13612	NADPH-dependent 7-cyano-7-deazaguanine reductase
877	402037	MMBJNONL_06955	20130	29	29	609000000	10	5	20	Carbamidomethylation; Deamidation (NQ)	37991	Cell division protein FtsZ
1264	402639	MMBJNONL_13476	20119	16	16	110000000	5	5	13	Carbamidomethylation; Deamidation (NQ)	55356	Methylmalonyl-CoA carboxyltransferase 12S subunit
1124	401869	MMBJNONL_09885	20106	22	22	732000000	9	9	14	Carbamidomethylation; Deamidation (NQ)	80618	Polyphosphate kinase
1184	404248	MMBJNONL_02949	20105	27	27	6360000000	5	5	13		9574	DNA-binding protein HU
1576	403548	MMBJNONL_04859	20082	18	18	410000	5	2	10	Deamidation (NQ); Oxidation (M)	42013	Oligosaccharides import ATP-binding protein MsmX
1222	402669	MMBJNONL_13608	20081	32	32	471000000	7	3	15	Deamidation (NQ)	28968	Vegetative protein 296
1471	403213	MMBJNONL_10955	20077	34	34	3970000000	4	4	10		19251	Biotin carboxyl carrier protein of acetyl-CoA carboxylase
1331	402378	MMBJNONL_04494	20073	39	39	2680000000	7	7	12	Carbamidomethylation	28861	hypothetical protein
1316	402230	MMBJNONL_03103	20063	7	7	942000000	7	7	14	Deamidation (NQ)	134152	hypothetical protein
919	402141	MMBJNONL_07166	20056	25	25	924000000	7	3	18	Deamidation (NQ)	45134	(R)-benzylsuccinyl-CoA dehydrogenase
1234	402068	MMBJNONL_05351	20056	23	23	1450000000	9	9	14	Carbamidomethylation; Deamidation (NQ)	56016	hypothetical protein
1224	402133	MMBJNONL_02876	20036	23	23	2430000000	9	6	15	Carbamidomethylation; Deamidation (NQ)	55296	hypothetical protein
1140	402027	MMBJNONL_06705	20034	31	31	509000000	8	8	14		40235	Aminomethyltransferase
1443	402327	MMBJNONL_02317	20009	26	26	1490000000	6	6	10		34526	ABC transporter ATP-binding protein YtrB
1241	402492	MMBJNONL_10617	19995	16	16	203000000	6	2	13		54096	putative glycine dehydrogenase (decarboxylating) subunit 2
1006	401872	MMBJNONL_11939	19994	48	48	250000000	9	6	16		40076	D-apiose dehydrogenase
1883	404121	MMBJNONL_02118	19977	6	6	282000000	3	1	6		49091	hypothetical protein
687	402589	MMBJNONL_02790	19969	49	49	1260000000	7	2	26	Deamidation (NQ); Oxidation (M)	12747	50S ribosomal protein L7/L12
1096	402616	MMBJNONL_07376	19965	29	29	4210000000	6	6	15	Deamidation (NQ)	29078	Flagellin
1070	402737	MMBJNONL_08032	19961	41	41	830000000	8	8	17	Deamidation (NQ)	18969	Peptide deformylase 1
1080	402054	MMBJNONL_07577	19950	23	23	914000000	9	7	15	Carbamidomethylation; Deamidation (NQ)	52737	NAD/NADP-dependent betaine aldehyde dehydrogenase
1384	402932	MMBJNONL_13596	19949	24	24	554000000	4	3	11	Carbamidomethylation	34245	Electron transfer flavoprotein subunit alpha
1133	402947	MMBJNONL_12512	19943	23	23	7710000000	5	5	16	Deamidation (NQ)	30384	Phosphatidylglycerol--prolipoprotein diacylglyceryl transferase
839	401910	MMBJNONL_06382	19934	16	16	195000000	9	3	20	Deamidation (NQ)	71550	Squalene--hopene cyclase
191	402640	MMBJNONL_08668	19916	29	29	39700000	5	3	64	Carbamidomethylation; Deamidation (NQ)	23268	Transaldolase
1168	402263	MMBJNONL_02154	19898	24	24	1060000000	7	3	14	Deamidation (NQ)	54109	putative glycine dehydrogenase (decarboxylating) subunit 2
1169	402266	MMBJNONL_06611	19895	29	29	717000000	7	7	15	Deamidation (NQ)	45477	hypothetical protein
1289	402390	MMBJNONL_05881	19888	45	45	4350000000	6	6	12	Oxidation (M)	22064	KHG/KDPG aldolase
1325	402094	MMBJNONL_08337	19884	31	31	110000000	8	5	12	Carbamidomethylation	34212	D-alanine aminotransferase
1763	402861	MMBJNONL_06444	19878	91	91	1340000000	5	5	7	Carbamidomethylation	8961	Sulfur carrier protein TusA
1298	402872	MMBJNONL_07656	19866	14	14	4540000000	4	4	12	Deamidation (NQ)	64124	hypothetical protein
1163	401989	MMBJNONL_06943	19863	23	23	2620000000	8	8	14	Carbamidomethylation; Deamidation (NQ)	54744	UDP-N-acetylmuramoyl-L-alanyl-D-glutamate--2 6-diaminopimelate ligase
1281	402501	MMBJNONL_09688	19845	55	55	4140000000	7	6	13	Carbamidomethylation	14675	30S ribosomal protein S8
1281	402502	MMBJNONL_11623	19845	55	55	4140000000	7	6	13	Carbamidomethylation	14707	30S ribosomal protein S8
1270	402311	MMBJNONL_11947	19833	21	21	2320000000	6	6	12	Carbamidomethylation	43576	L-threonine ammonia-lyase
1165	402134	MMBJNONL_11325	19831	7	7	594000000	8	2	13		119103	hypothetical protein
1050	402303	MMBJNONL_08475	19813	31	31	1960000000	8	3	18	Carbamidomethylation; Oxidation (M)	31619	Pyridoxal 5'-phosphate synthase subunit PdxS
1010	402070	MMBJNONL_12828	19808	27	27	2950000000	9	7	17		40173	S-adenosylmethionine:tRNA ribosyltransferase-isomerase
771	401828	MMBJNONL_05912	19807	49	49	14200000000	12	12	23		28746	putative 2 4-dienoyl-CoA reductase
1176	402005	MMBJNONL_01169	19802	23	23	441000000	8	6	14	Deamidation (NQ)	55253	hypothetical protein
1019	402244	MMBJNONL_08064	19793	56	56	11500000000	8	8	18	Deamidation (NQ); Oxidation (M)	16256	hypothetical protein
1009	402056	MMBJNONL_01923	19791	32	32	1630000000	8	5	17	Deamidation (NQ)	44158	Cortical fragment-lytic enzyme
1254	402031	MMBJNONL_13713	19786	26	26	1010000000	8	8	12	Carbamidomethylation; Deamidation (NQ)	55660	Long-chain-fatty-acid--CoA ligase
1203	402498	MMBJNONL_11610	19776	41	41	440000000	7	4	14	Deamidation (NQ)	22927	50S ribosomal protein L4
1297	402870	MMBJNONL_13859	19773	54	54	100000000	4	4	12	Carbamidomethylation; Oxidation (M)	18039	hypothetical protein
1330	402306	MMBJNONL_10687	19756	30	30	2430000000	7	7	11		39701	GTP cyclohydrolase 1 type 2
1021	402611	MMBJNONL_07890	19751	34	34	160000000	6	2	17	Carbamidomethylation; Deamidation (NQ); Oxidation (M)	24642	hypothetical protein
1404	402265	MMBJNONL_11961	19721	27	27	1750000000	7	7	12	Carbamidomethylation	42484	Beta-ketoadipyl-CoA thiolase
969	401731	MMBJNONL_04005	19716	32	32	807000000	10	2	17	Carbamidomethylation; Deamidation (NQ)	52541	2-hydroxymuconic semialdehyde dehydrogenase
1308	402532	MMBJNONL_04604	19680	40	40	2420000000	7	7	14	Carbamidomethylation; Deamidation (NQ)	22302	hypothetical protein
1256	402132	MMBJNONL_10852	19665	26	26	4070000000	7	7	12	Carbamidomethylation	46627	hypothetical protein
1484	402294	MMBJNONL_04443	19665	44	44	2260000000	7	7	11	Carbamidomethylation	21112	Putative ribosomal N-acetyltransferase YdaF
1320	402351	MMBJNONL_04478	19662	18	18	1160000000	6	6	11	Carbamidomethylation	48438	3-phosphoshikimate 1-carboxyvinyltransferase
1343	402353	MMBJNONL_01955	19661	31	31	326000000	6	3	11		34688	2-haloacrylate reductase
1215	402642	MMBJNONL_02376	19617	43	43	1570000000	6	1	13	Carbamidomethylation	18477	Beta-carbonic anhydrase 1
876	402002	MMBJNONL_09862	19608	22	22	5800000	9	2	19	Carbamidomethylation; Deamidation (NQ)	54953	Cysteine--tRNA ligase
1193	402467	MMBJNONL_13023	19603	52	52	716000000	6	3	14	Carbamidomethylation; Deamidation (NQ)	30375	Bifunctional protein FolD protein
1355	402400	MMBJNONL_00698	19599	28	28	3950000000	6	6	12	Deamidation (NQ)	34485	3-oxoacyl-[acyl-carrier-protein] synthase 3 protein 1
1379	402431	MMBJNONL_05414	19586	37	37	2140000000	6	6	11		22940	Transaldolase
1071	401745	MMBJNONL_07296	19567	31	31	1210000000	10	10	15	Carbamidomethylation	49074	hypothetical protein
1418	402239	MMBJNONL_10745	19555	16	16	4090000000	7	7	12	Carbamidomethylation; Deamidation (NQ)	68133	Aspartate--tRNA ligase
1130	402174	MMBJNONL_07704	19552	22	22	1230000000	7	7	15	Deamidation (NQ)	77357	hypothetical protein
1485	402315	MMBJNONL_11049	19546	29	29	635000000	8	8	12	Carbamidomethylation	47030	Putative competence-damage inducible protein
973	402074	MMBJNONL_04026	19542	43	43	1160000000	8	8	18	Deamidation (NQ)	35188	Metapyrocatechase
1189	402218	MMBJNONL_05356	19541	30	30	1430000000	7	7	14	Carbamidomethylation; Deamidation (NQ)	47650	putative iron-sulfur-binding oxidoreductase FadF
1202	402377	MMBJNONL_11716	19535	42	42	4170000000	6	6	14	Carbamidomethylation; Deamidation (NQ)	20910	DNA-directed RNA polymerase subunit delta
1389	401920	MMBJNONL_05426	19524	24	24	808000000	9	9	12	Carbamidomethylation; Deamidation (NQ)	63246	Arginine--tRNA ligase
978	402162	MMBJNONL_03901	19524	21	21	2290000000	7	2	17	Deamidation (NQ)	41262	Beta sliding clamp
1299	402874	MMBJNONL_07479	19506	35	35	305000000	4	1	12		17281	Single-stranded DNA-binding protein A
1157	402009	MMBJNONL_08382	19504	25	25	2220000000	9	9	16	Deamidation (NQ)	56447	1-pyrroline-5-carboxylate dehydrogenase 2
1251	402842	MMBJNONL_12367	19495	20	20	71400000	4	1	13	Carbamidomethylation; Deamidation (NQ)	42640	Acyl-CoA dehydrogenase
1302	403225	MMBJNONL_12203	19468	54	54	0	3	1	12	Carbamidomethylation; Deamidation (NQ); Oxidation (M)	12627	Iron-sulfur cluster insertion protein ErpA
904	401948	MMBJNONL_02153	19464	36	36	1380000000	11	10	20	Carbamidomethylation; Deamidation (NQ)	49549	putative glycine dehydrogenase (decarboxylating) subunit 1
1211	402368	MMBJNONL_00890	19460	26	26	56000000	6	3	13	Carbamidomethylation; Oxidation (M)	37581	Sorbitol dehydrogenase
1205	402613	MMBJNONL_03913	19447	36	36	4590000000	5	5	14		19261	hypothetical protein
1421	402583	MMBJNONL_04474	19437	20	20	599000000	5	5	11	Deamidation (NQ)	34519	Vitamin B12 import ATP-binding protein BtuD
1121	402793	MMBJNONL_06965	19417	33	33	3820000000	5	5	14	Deamidation (NQ)	19404	Septum site-determining protein DivIVA
1453	402867	MMBJNONL_07120	19414	37	37	5160000000	4	4	11	Deamidation (NQ)	17554	Transcription elongation factor GreA
1453	402868	MMBJNONL_06661	19414	37	37	5160000000	4	4	11	Deamidation (NQ)	17586	Transcription elongation factor GreA
1585	402340	MMBJNONL_11874	19372	23	23	220000000	7	7	9		33256	Peptidoglycan deacetylase
1581	402316	MMBJNONL_13876	19370	46	46	3240000000	8	8	11		24634	7-cyano-7-deazaguanine synthase
1227	402166	MMBJNONL_08988	19361	6	6	234000000	7	5	12		170950	Glutamate synthase [NADPH] large chain
1090	403763	MMBJNONL_11957	19360	32	32	160000000	3	2	15	Oxidation (M)	11401	hypothetical protein
821	402681	MMBJNONL_07149	19325	98	98	3640000000	8	2	22	Deamidation (NQ)	9167	Putative septation protein SpoVG
1116	402220	MMBJNONL_03127	19323	60	60	1520000000	7	7	16		24029	Kynurenine formamidase
1274	402323	MMBJNONL_02178	19308	36	36	252000000	6	2	12	Carbamidomethylation	31969	Farnesyl diphosphate synthase
1147	402877	MMBJNONL_07185	19301	67	67	9980000000	5	5	14		9748	Ethanolamine utilization protein EutM
911	402150	MMBJNONL_07546	19300	14	14	3080000000	10	9	21	Deamidation (NQ)	98505	Leucine--tRNA ligase
1760	402612	MMBJNONL_12663	19297	22	22	508000000	5	4	7	Carbamidomethylation	34615	Putative aminopeptidase YsdC
1159	402127	MMBJNONL_12848	19284	23	23	1640000000	7	3	13		39471	Phenylalanine--tRNA ligase alpha subunit
1105	402055	MMBJNONL_05164	19281	25	25	20100000	9	1	16	Carbamidomethylation	51679	Alginate biosynthesis protein AlgA
1314	401982	MMBJNONL_08525	19274	28	28	801000000	11	11	15	Carbamidomethylation; Deamidation (NQ)	56391	Glutamate--tRNA ligase 1
1171	402673	MMBJNONL_13980	19261	90	90	8250000000	6	6	15	Deamidation (NQ)	11207	Putative pterin-4-alpha-carbinolamine dehydratase
1284	402655	MMBJNONL_03598	19261	32	32	12400000000	6	6	12		16860	50S ribosomal protein L13
1284	402656	MMBJNONL_02522	19261	32	32	12400000000	6	6	12		16878	50S ribosomal protein L13
1082	402298	MMBJNONL_09997	19261	38	38	1810000000	7	6	16	Deamidation (NQ); Oxidation (M)	25050	50S ribosomal protein L1
988	401847	MMBJNONL_13710	19258	10	10	7620000000	10	9	18	Carbamidomethylation; Oxidation (M)	135340	Chromosome partition protein Smc
1501	402559	MMBJNONL_03710	19230	27	27	124000000	5	2	9		34798	2-haloacrylate reductase
1479	402328	MMBJNONL_03032	19213	15	15	1180000000	6	6	11	Deamidation (NQ)	58270	hypothetical protein
1117	402272	MMBJNONL_10973	19186	44	44	4330000000	8	8	16	Carbamidomethylation; Deamidation (NQ)	27481	Gluconate 5-dehydrogenase
1207	402693	MMBJNONL_13497	19180	47	47	4960000000	6	6	13	Carbamidomethylation	17924	L-threonine 3-dehydrogenase
1942	403757	MMBJNONL_02578	19169	7	7	62000000	3	1	5	Carbamidomethylation	56387	1-pyrroline-5-carboxylate dehydrogenase 1
1406	402304	MMBJNONL_11680	19166	24	24	1510000000	7	7	11	Carbamidomethylation	36850	Cell shape-determining protein Mbl
1013	402047	MMBJNONL_04183	19162	28	28	150000000	10	9	18	Carbamidomethylation	58564	Long-chain-fatty-acid--CoA ligase
972	401972	MMBJNONL_02623	19148	31	31	1180000000	10	10	18	Carbamidomethylation; Deamidation (NQ)	48785	Coenzyme A disulfide reductase
1037	402224	MMBJNONL_06543	19145	44	44	73100000	7	2	16	Carbamidomethylation; Deamidation (NQ); Oxidation (M)	22799	Pyrrolidone-carboxylate peptidase
1433	402606	MMBJNONL_11153	19116	39	39	5920000000	5	4	11	Carbamidomethylation; Deamidation (NQ); Oxidation (M)	28381	hypothetical protein
1259	402449	MMBJNONL_05100	19112	24	24	795000000	7	3	12	Deamidation (NQ)	38574	Aldo-keto reductase IolS
1092	402236	MMBJNONL_09303	19094	62	62	0	8	1	15	Carbamidomethylation; Deamidation (NQ)	13582	NADPH-dependent 7-cyano-7-deazaguanine reductase
1209	402067	MMBJNONL_12042	19093	35	35	1060000000	8	4	13	Deamidation (NQ)	42351	Cystathionine beta-lyase
1504	402645	MMBJNONL_09016	19086	44	44	2280000000	5	5	10	Deamidation (NQ)	17740	6 7-dimethyl-8-ribityllumazine synthase
1639	402601	MMBJNONL_13487	19057	46	46	1660000000	5	5	8	Carbamidomethylation	18701	Molybdopterin adenylyltransferase
1706	402746	MMBJNONL_10303	19057	21	21	89200000	5	5	8	Deamidation (NQ)	46235	Dihydrolipoyllysine-residue succinyltransferase component of 2-oxoglutarate dehydrogenase complex
1142	402215	MMBJNONL_11960	18995	32	32	2970000000	7	5	14	Carbamidomethylation	27892	1 2-epoxyphenylacetyl-CoA isomerase
1339	402219	MMBJNONL_05146	18990	33	33	270000000	7	7	11	Deamidation (NQ)	43314	hypothetical protein
1230	402437	MMBJNONL_13545	18986	33	33	1540000000	6	6	14	Carbamidomethylation; Deamidation (NQ); Oxidation (M)	44248	Acyl-CoA dehydrogenase
885	402252	MMBJNONL_04656	18983	57	57	2660000000	7	6	20	Carbamidomethylation	20896	Alkyl hydroperoxide reductase C
1134	401966	MMBJNONL_04705	18982	42	42	1060000000	10	10	15	Carbamidomethylation	35305	L-threonine 3-dehydrogenase
1000	402061	MMBJNONL_03061	18980	29	29	6150000000	9	9	17	Carbamidomethylation; Deamidation (NQ)	36275	hypothetical protein
921	402207	MMBJNONL_04670	18980	42	42	2470000000	9	6	19	Carbamidomethylation	30282	Nicotinate-nucleotide pyrophosphorylase [carboxylating]
702	404108	MMBJNONL_05997	18960	24	24	55400000000	2	2	26	Deamidation (NQ); Oxidation (M)	30020	Flagellin
1439	402165	MMBJNONL_04170	18955	27	27	1540000000	7	7	10	Carbamidomethylation	42636	Acyl-CoA dehydrogenase short-chain specific
906	401719	MMBJNONL_02116	18952	46	46	1020000000	11	3	19	Deamidation (NQ)	36346	Delta-aminolevulinic acid dehydratase
1335	402668	MMBJNONL_06794	18949	71	71	764000000	7	3	13		9471	putative protein YflH
1733	402779	MMBJNONL_04095	18935	40	40	208000000	4	4	7	Deamidation (NQ)	18042	Phosphopantetheine adenylyltransferase
1173	403130	MMBJNONL_13410	18932	62	62	34900000000	5	4	14	Deamidation (NQ)	6920	Small acid-soluble spore protein 1
958	402629	MMBJNONL_08275	18927	14	14	0	5	1	19	Deamidation (NQ); Oxidation (M)	47164	Catabolic NAD-specific glutamate dehydrogenase RocG
1074	402046	MMBJNONL_05896	18915	31	31	1460000000	8	8	15	Deamidation (NQ)	39974	hypothetical protein
1030	402730	MMBJNONL_10815	18904	66	66	9220000000	7	5	17	Deamidation (NQ)	13637	Glycine cleavage system H protein
1410	402466	MMBJNONL_01372	18902	29	29	1160000000	6	6	11	Deamidation (NQ); Oxidation (M)	29632	hypothetical protein
1245	402140	MMBJNONL_03850	18902	11	11	115000000	9	3	15	Deamidation (NQ); Oxidation (M)	96555	Protein translocase subunit SecA
1101	402004	MMBJNONL_11084	18896	15	15	708000000	13	10	20	Carbamidomethylation; Deamidation (NQ)	98257	Translation initiation factor IF-2
1235	402081	MMBJNONL_07050	18888	17	17	1140000000	8	8	16	Carbamidomethylation	61623	Pyruvate kinase
1072	401961	MMBJNONL_00768	18877	40	40	1650000000	10	10	16		39929	GTP cyclohydrolase 1 type 2
1237	402260	MMBJNONL_01344	18872	29	29	1210000000	8	8	15	Carbamidomethylation; Deamidation (NQ)	42504	Sulfoacetaldehyde dehydrogenase
1688	402718	MMBJNONL_10759	18863	23	23	3000000	5	1	8	Carbamidomethylation	28775	Short-chain-enoyl-CoA hydratase
1078	402355	MMBJNONL_08251	18853	28	28	449000000	9	4	15	Carbamidomethylation; Deamidation (NQ)	40850	Cell division protein FtsZ
1383	402873	MMBJNONL_03922	18849	35	35	497000000	4	1	11	Deamidation (NQ)	17325	Single-stranded DNA-binding protein A
1564	402882	MMBJNONL_11007	18844	54	54	30500000	5	1	9	Carbamidomethylation	13137	Chemotaxis protein CheY
1332	402399	MMBJNONL_11673	18835	57	57	497000000	6	3	12	Carbamidomethylation; Deamidation (NQ)	19518	Protein-arginine kinase activator protein
1160	402441	MMBJNONL_10264	18809	21	21	1920000000	8	3	16	Carbamidomethylation; Deamidation (NQ)	34615	DNA-directed RNA polymerase subunit alpha
1262	402608	MMBJNONL_10179	18800	82	82	4280000000	6	6	13	Carbamidomethylation; Deamidation (NQ)	11989	hypothetical protein
1539	402889	MMBJNONL_02998	18790	30	30	1080000000	5	5	9		23610	hypothetical protein
898	401625	MMBJNONL_07271	18785	21	21	490000000	13	10	22	Deamidation (NQ)	97786	Alanine--tRNA ligase
1179	402392	MMBJNONL_05020	18762	50	50	118000000	6	2	15	Oxidation (M)	19777	hypothetical protein
1435	402885	MMBJNONL_11931	18755	29	29	25400000	4	1	11	Carbamidomethylation; Deamidation (NQ)	22214	Signal peptidase I T
1213	402427	MMBJNONL_07609	18747	27	27	568000000	6	5	13	Oxidation (M)	34362	hypothetical protein
1445	402506	MMBJNONL_04717	18744	26	26	651000000	6	2	11	Deamidation (NQ)	33329	Iron(3+)-hydroxamate-binding protein FhuD
1246	402278	MMBJNONL_01317	18742	39	39	1650000000	7	7	14	Oxidation (M)	25822	Uridylate kinase
1508	402095	MMBJNONL_01568	18741	42	42	322000000	8	8	10	Carbamidomethylation	32108	Monoterpene epsilon-lactone hydrolase
1323	402538	MMBJNONL_11047	18722	25	25	1930000000	7	4	13	Carbamidomethylation	37803	Protein RecA
1323	402539	MMBJNONL_01653	18722	25	25	1930000000	7	4	13	Carbamidomethylation	37852	Protein RecA
1197	401988	MMBJNONL_09718	18714	44	44	1290000000	8	6	13	Carbamidomethylation; Deamidation (NQ)	27593	1 2-epoxyphenylacetyl-CoA isomerase
1194	402711	MMBJNONL_01603	18713	20	20	2330000000	6	5	13		41650	NAD(P)H-quinone oxidoreductase subunit H
1481	402810	MMBJNONL_13496	18699	30	30	4360000000	5	5	9		25196	5-exo-hydroxycamphor dehydrogenase
1430	402442	MMBJNONL_12851	18695	72	72	986000000	6	3	11	Carbamidomethylation; Deamidation (NQ); Oxidation (M)	17713	N5-carboxyaminoimidazole ribonucleotide mutase
1292	402426	MMBJNONL_03477	18686	19	19	2070000000	6	6	12		34699	hypothetical protein
1818	402830	MMBJNONL_13406	18682	13	13	347000000	4	2	6		48483	Glutamyl-tRNA(Gln) amidotransferase subunit A
961	401842	MMBJNONL_08573	18680	45	45	128000000	10	2	18	Deamidation (NQ)	36433	Delta-aminolevulinic acid dehydratase
935	402445	MMBJNONL_13642	18673	59	59	2440000000	6	4	18	Deamidation (NQ)	16656	hypothetical protein
1067	402397	MMBJNONL_10669	18670	21	21	969000000	7	4	17		45763	Transcription termination factor Rho
1275	402344	MMBJNONL_08842	18668	19	19	0	6	1	12	Deamidation (NQ)	41064	Beta sliding clamp
1393	402733	MMBJNONL_03410	18664	12	12	873000000	5	3	12	Deamidation (NQ)	55085	hypothetical protein
1086	402391	MMBJNONL_13597	18632	32	32	1690000000	6	5	15	Deamidation (NQ)	27745	Protein FixA
783	403055	MMBJNONL_11561	18620	14	14	21200000	3	1	24	Deamidation (NQ); Oxidation (M)	38246	Ferredoxin--NADP reductase
1496	402223	MMBJNONL_10126	18618	25	25	29100000	8	1	10	Carbamidomethylation	47206	Isocitrate lyase
570	403739	MMBJNONL_02580	18606	28	28	13800000000	4	4	30	Deamidation (NQ); Oxidation (M)	15965	hypothetical protein
1282	402507	MMBJNONL_06249	18578	32	32	2690000000	7	7	13	Carbamidomethylation; Deamidation (NQ)	32016	putative isomerase YddE
1324	402688	MMBJNONL_01753	18569	13	13	214000000	5	2	12		50425	Adenylosuccinate lyase
1149	402906	MMBJNONL_01962	18565	21	21	3560000000	4	3	14		31062	Undecaprenyl-diphosphatase
1321	402482	MMBJNONL_04419	18561	18	18	1770000000	6	6	12	Carbamidomethylation; Deamidation (NQ)	49588	Glutamate--isopropylamine ligase
1377	402414	MMBJNONL_07808	18550	63	63	2070000000	6	6	11		17414	hypothetical protein
1461	402620	MMBJNONL_13755	18473	43	43	2040000000	6	6	10	Carbamidomethylation; Deamidation (NQ)	18256	NADH-dependent flavin reductase
1243	401949	MMBJNONL_05025	18451	22	22	204000000	9	6	13	Deamidation (NQ)	68317	Oligoendopeptidase F plasmid
1921	404109	MMBJNONL_13701	18446	19	19	1080000000	3	3	6		23118	hypothetical protein
1652	402890	MMBJNONL_03747	18444	37	37	4590000000	4	4	8		13552	hypothetical protein
1248	402476	MMBJNONL_09755	18438	43	43	864000000	6	3	14	Carbamidomethylation; Deamidation (NQ)	22300	Signal peptidase I T
1231	402770	MMBJNONL_06639	18389	42	42	1390000000	5	3	12	Oxidation (M)	19846	Stage V sporulation protein T
1219	402090	MMBJNONL_09246	18362	32	32	28500000	9	3	14	Deamidation (NQ)	47089	Tyrosine--tRNA ligase
1522	402937	MMBJNONL_11624	18358	34	34	521000000	6	3	9	Deamidation (NQ)	19546	50S ribosomal protein L6
1424	402123	MMBJNONL_06438	18314	35	35	1150000000	8	8	12		38748	Nicotinate-nucleotide--dimethylbenzimidazole phosphoribosyltransferase
981	402388	MMBJNONL_03810	18312	64	64	2980000000	8	8	17	Carbamidomethylation; Deamidation (NQ)	15538	Inosine-5'-monophosphate dehydrogenase
1525	402454	MMBJNONL_11739	18296	26	26	1220000000	6	6	9		34112	hypothetical protein
1232	401956	MMBJNONL_07648	18294	25	25	965000000	9	6	13	Carbamidomethylation	52230	hypothetical protein
1402	402211	MMBJNONL_08054	18285	35	35	1710000000	7	5	12	Deamidation (NQ)	26249	3-oxoacyl-[acyl-carrier-protein] reductase FabG
1340	402301	MMBJNONL_11269	18280	17	17	523000000	6	6	11	Carbamidomethylation; Deamidation (NQ)	58128	Nicotinate phosphoribosyltransferase
1340	402332	MMBJNONL_13123	18280	17	17	523000000	6	6	11	Carbamidomethylation; Deamidation (NQ)	56704	Nicotinate phosphoribosyltransferase pncB2
1356	402428	MMBJNONL_01926	18253	37	37	3020000000	6	4	11	Deamidation (NQ)	27002	hypothetical protein
1352	402981	MMBJNONL_06212	18249	27	27	308000000	6	2	13	Deamidation (NQ)	24474	putative protein
1392	402596	MMBJNONL_04375	18245	23	23	0	6	1	12	Carbamidomethylation; Oxidation (M)	36173	hypothetical protein
1153	402007	MMBJNONL_04985	18244	21	21	964000000	9	5	15	Carbamidomethylation	67301	Dipeptidyl aminopeptidase BIII
1426	402222	MMBJNONL_05453	18205	95	95	1180000000	7	6	12		11191	30S ribosomal protein S6
1329	402259	MMBJNONL_11672	18188	32	32	5780000000	7	7	13	Carbamidomethylation; Deamidation (NQ)	40652	Protein-arginine kinase
1541	402908	MMBJNONL_05780	18184	57	57	2240000000	6	5	9	Carbamidomethylation; Deamidation (NQ)	14405	Fused isobutyryl-CoA mutase
1361	402514	MMBJNONL_01921	18179	30	30	3490000000	6	6	12	Deamidation (NQ)	28189	Fructose import ATP-binding protein FrcA
1319	402280	MMBJNONL_01686	18176	40	40	21000000	8	8	12	Carbamidomethylation; Deamidation (NQ)	28566	Lipopolysaccharide export system ATP-binding protein LptB
1565	402904	MMBJNONL_09675	18150	27	27	1170000000	5	2	9		22846	50S ribosomal protein L4
1081	402059	MMBJNONL_07200	18110	26	26	134000000	9	5	15	Carbamidomethylation	40644	Histidinol-phosphate aminotransferase
1098	403211	MMBJNONL_02166	18098	37	37	4580000000	3	3	15	Deamidation (NQ)	20182	hypothetical protein
1098	403212	MMBJNONL_10629	18098	37	37	4580000000	3	3	15	Deamidation (NQ)	20197	hypothetical protein
1118	402406	MMBJNONL_08479	18095	13	13	940000	6	1	15	Carbamidomethylation; Deamidation (NQ)	54078	Inosine-5'-monophosphate dehydrogenase
1033	401935	MMBJNONL_00486	18084	15	15	1620000000	9	9	16	Carbamidomethylation	87474	Lon protease 1
1446	402567	MMBJNONL_12250	18078	19	19	2520000000	5	4	10		33938	Hydroxyacylglutathione hydrolase
1475	404245	MMBJNONL_05363	18061	37	37	5610000000	3	3	10	Carbamidomethylation	8554	Sulfur carrier protein TusA
1148	402886	MMBJNONL_06618	18032	59	59	9360000000	5	5	14	Carbamidomethylation; Deamidation (NQ)	15080	hypothetical protein
1148	402887	MMBJNONL_07163	18032	59	59	9360000000	5	5	14	Carbamidomethylation; Deamidation (NQ)	15166	hypothetical protein
1226	402146	MMBJNONL_07639	18028	43	43	792000000	9	6	17	Deamidation (NQ); Oxidation (M)	29819	Pyrroline-5-carboxylate reductase
1313	401968	MMBJNONL_08368	18011	31	31	1680000000	9	9	12	Carbamidomethylation; Deamidation (NQ); Oxidation (M)	49252	Serine--tRNA ligase
991	402048	MMBJNONL_00026	17991	26	26	5720000000	9	9	19	Carbamidomethylation; Deamidation (NQ)	47114	Ferredoxin--NADP reductase
1337	402944	MMBJNONL_06614	17978	17	17	0	5	1	12		27192	5-keto-D-gluconate 5-reductase
1690	402739	MMBJNONL_09177	17968	40	40	447000000	5	5	9	Deamidation (NQ); Oxidation (M)	29307	hypothetical protein
1349	402719	MMBJNONL_01917	17967	39	39	6260000000	5	5	12	Carbamidomethylation	18210	Hydroperoxy fatty acid reductase gpx1
1557	402647	MMBJNONL_03575	17966	34	34	1290000000	5	4	9	Deamidation (NQ)	20185	hypothetical protein
1476	402446	MMBJNONL_05815	17964	23	23	2450000000	10	9	14	Carbamidomethylation; Deamidation (NQ)	56506	2 3-bisphosphoglycerate-independent phosphoglycerate mutase
1419	402518	MMBJNONL_05814	17963	25	25	1380000000	5	5	12	Carbamidomethylation	28388	Triosephosphate isomerase
1490	402573	MMBJNONL_06689	17960	32	32	1170000000	7	7	12	Carbamidomethylation; Deamidation (NQ)	39711	hypothetical protein
1534	402654	MMBJNONL_04714	17948	18	18	0	5	1	9		36314	Iron(3+)-hydroxamate-binding protein FhuD
1580	402262	MMBJNONL_09658	17946	21	21	28000000	7	7	9	Deamidation (NQ)	49801	2-methylcitrate dehydratase 2
1094	402407	MMBJNONL_06050	17942	26	26	5210000000	8	8	15	Carbamidomethylation; Deamidation (NQ)	43420	Aspartokinase
894	402775	MMBJNONL_04903	17936	20	20	319000000	6	3	25	Deamidation (NQ); Oxidation (M)	39948	Pyruvate dehydrogenase E1 component subunit alpha
1190	402255	MMBJNONL_00477	17932	21	21	2430000000	7	6	15	Carbamidomethylation; Oxidation (M)	46017	Glutamate-1-semialdehyde 2 1-aminomutase
1266	403087	MMBJNONL_05616	17892	11	11	850000	4	2	13	Carbamidomethylation; Oxidation (M)	51964	Succinate-semialdehyde dehydrogenase [NADP(+)] GabD
1695	402771	MMBJNONL_05162	17891	20	20	11000000	5	2	8	Carbamidomethylation	42101	hypothetical protein
1183	402633	MMBJNONL_11151	17876	47	47	5460000000	8	7	15		13116	50S ribosomal protein L19
1183	402634	MMBJNONL_02235	17876	47	47	5460000000	8	7	15		13088	50S ribosomal protein L19
1591	402817	MMBJNONL_12819	17862	18	18	397000000	5	5	11	Deamidation (NQ)	34182	Protein translocase subunit SecDF
1288	402380	MMBJNONL_07128	17845	36	36	7530000000	6	6	12	Carbamidomethylation	20065	Hypoxanthine-guanine phosphoribosyltransferase
1017	402142	MMBJNONL_02622	17842	16	16	250000000	7	7	16	Deamidation (NQ)	64840	Phosphoglucomutase
959	401757	MMBJNONL_00417	17840	34	34	559000000	10	2	18	Carbamidomethylation; Deamidation (NQ)	52539	2-hydroxymuconic semialdehyde dehydrogenase
1127	402106	MMBJNONL_13514	17835	35	35	1350000000	9	9	15	Deamidation (NQ)	41000	Acetyl-CoA acetyltransferase
1499	402325	MMBJNONL_13400	17819	25	25	0	6	1	9		36286	Phosphate acyltransferase
1079	403161	MMBJNONL_09347	17801	21	21	10400000000	4	4	16	Deamidation (NQ)	22158	hypothetical protein
1360	402481	MMBJNONL_09681	17798	54	54	47600000	6	1	12	Oxidation (M)	16178	50S ribosomal protein L16
1566	402909	MMBJNONL_00385	17796	23	23	10000000	4	4	9	Deamidation (NQ)	30120	Protease HtpX
1252	403022	MMBJNONL_07913	17785	21	21	1690000000	6	4	13	Deamidation (NQ)	44370	Ornithine aminotransferase
1400	402099	MMBJNONL_13822	17777	20	20	1110000000	8	8	12	Deamidation (NQ)	72785	hypothetical protein
1643	402643	MMBJNONL_00400	17730	41	41	696000000	5	4	8	Carbamidomethylation	24167	Orotate phosphoribosyltransferase
1087	402537	MMBJNONL_05201	17726	27	27	1410000000	5	2	15	Deamidation (NQ)	30895	Phosphoglycolate phosphatase
1212	402373	MMBJNONL_05813	17712	23	23	2340000000	6	6	13		42505	Phosphoglycerate kinase
1482	402574	MMBJNONL_08072	17707	25	25	1940000000	6	6	10		31385	hypothetical protein
1353	402282	MMBJNONL_06415	17698	18	18	1170000000	7	7	12	Deamidation (NQ)	73960	Ycf48-like protein
1026	402079	MMBJNONL_10746	17690	25	25	1270000000	8	4	16		51018	Histidine--tRNA ligase
1150	402907	MMBJNONL_01078	17677	46	46	270000000	6	6	14		14283	hypothetical protein
1599	402451	MMBJNONL_08052	17636	23	23	0	6	1	8		36211	Phosphate acyltransferase
1519	402778	MMBJNONL_05183	17630	10	10	936000000	5	5	9	Carbamidomethylation	74538	3-phenylpropionate-dihydrodiol/cinnamic acid-dihydrodiol dehydrogenase
1240	402478	MMBJNONL_09891	17629	40	40	324000000	7	3	15	Carbamidomethylation; Deamidation (NQ); Oxidation (M)	24513	hypothetical protein
1097	402897	MMBJNONL_09209	17627	56	56	6750000000	5	4	15	Carbamidomethylation; Oxidation (M)	10885	hypothetical protein
1523	402235	MMBJNONL_13166	17618	38	38	2290000000	7	7	9	Carbamidomethylation	31331	Putative thiosulfate sulfurtransferase SseB
1762	402859	MMBJNONL_07731	17617	10	10	425000000	4	4	7	Deamidation (NQ)	86170	hypothetical protein
1220	402129	MMBJNONL_07055	17612	28	28	4090000000	8	8	16	Carbamidomethylation	43392	NAD-dependent malic enzyme
1448	402648	MMBJNONL_14022	17600	69	69	3510000000	6	6	10	Carbamidomethylation	9811	Copper-sensing transcriptional repressor CsoR
1238	402305	MMBJNONL_05370	17586	21	21	1310000000	8	8	12		40054	Octanoyltransferase LipM
850	401715	MMBJNONL_05179	17586	24	24	2590000000	14	13	25	Deamidation (NQ)	88052	putative 3-hydroxyacyl-CoA dehydrogenase
1787	403322	MMBJNONL_07310	17550	31	31	954000000	3	3	7		13467	Nitrogen regulatory protein P-II
1608	402942	MMBJNONL_06386	17543	16	16	2530000000	6	6	10	Deamidation (NQ); Oxidation (M)	45652	Serine protease Do-like HtrA
1613	403173	MMBJNONL_02239	17537	12	12	15200000	4	1	8	Deamidation (NQ)	46636	hypothetical protein
1438	403321	MMBJNONL_03848	17530	76	76	3240000000	5	5	12	Deamidation (NQ)	7432	Cold shock protein CspC
1236	402109	MMBJNONL_05217	17509	22	22	1940000000	9	9	14	Deamidation (NQ)	75666	Peptidoglycan D D-transpeptidase MrdA
1416	402199	MMBJNONL_05423	17482	29	29	794000000	8	8	12	Carbamidomethylation; Deamidation (NQ)	41564	Acetyl-CoA acetyltransferase
1442	402296	MMBJNONL_05103	17475	27	27	3460000000	6	6	10	Deamidation (NQ)	32292	putative oxidoreductase/MSMEI_2347
1062	402112	MMBJNONL_00869	17467	36	36	2910000000	9	9	16	Carbamidomethylation; Deamidation (NQ)	40158	Phosphoserine aminotransferase
1411	402564	MMBJNONL_03684	17466	20	20	231000000	5	2	11		44301	Cortical fragment-lytic enzyme
1427	402248	MMBJNONL_02879	17461	21	21	748000000	7	7	10	Carbamidomethylation; Deamidation (NQ)	51478	putative FAD-linked oxidoreductase
1813	403092	MMBJNONL_12808	17454	17	17	48000000	3	3	7	Deamidation (NQ)	34502	Ferrochelatase
1180	402513	MMBJNONL_11604	17444	41	41	150000000	6	4	13		17960	30S ribosomal protein S7
790	402617	MMBJNONL_02953	17434	85	85	8620000000	6	6	23	Carbamidomethylation; Deamidation (NQ); Oxidation (M)	10792	hypothetical protein
2048	402869	MMBJNONL_06686	17410	19	19	1030000000	4	4	5		35549	putative mannose-6-phosphate isomerase GmuF
1145	402638	MMBJNONL_07164	17401	45	45	530000000	5	3	14	Deamidation (NQ)	16742	hypothetical protein
1548	403254	MMBJNONL_02560	17377	31	31	2980000000	4	4	10	Carbamidomethylation	18567	hypothetical protein
1301	402951	MMBJNONL_13716	17377	24	24	3340000000	4	4	12	Deamidation (NQ)	22463	Beta-barrel assembly-enhancing protease
1300	402917	MMBJNONL_07562	17370	27	27	2850000000	5	5	12	Deamidation (NQ)	26226	Protein GrpE
1806	402468	MMBJNONL_02926	17366	43	43	748000000	6	6	8	Deamidation (NQ)	25973	Uridylate kinase
1806	402525	MMBJNONL_11097	17366	38	38	748000000	5	5	7	Deamidation (NQ)	25998	Uridylate kinase
1644	402659	MMBJNONL_06685	17361	19	19	373000000	6	6	8	Carbamidomethylation; Deamidation (NQ)	41819	hypothetical protein
1538	402805	MMBJNONL_06331	17341	22	22	766000000	4	4	9	Deamidation (NQ)	30614	Acetylglutamate kinase
1796	402484	MMBJNONL_08903	17340	11	11	0	5	1	7	Carbamidomethylation; Deamidation (NQ)	79348	Phosphoribosylformylglycinamidine synthase subunit PurL
1327	402137	MMBJNONL_09240	17329	11	11	505000000	7	5	11		88082	Phenylalanine--tRNA ligase beta subunit
1144	402430	MMBJNONL_01300	17314	25	25	3840000000	6	6	14		35047	Bifunctional oligoribonuclease and PAP phosphatase NrnA
1727	402685	MMBJNONL_06181	17304	33	33	1410000000	5	5	7	Deamidation (NQ)	23971	hypothetical protein
1093	402396	MMBJNONL_13350	17297	39	39	2630000000	6	6	15	Deamidation (NQ)	29546	hypothetical protein
1354	402338	MMBJNONL_13799	17289	22	22	2350000000	7	5	11		36192	Putative competence-damage inducible protein
1677	402812	MMBJNONL_04702	17284	32	32	3080000000	4	4	9	Carbamidomethylation; Deamidation (NQ)	25738	putative protein
1801	402725	MMBJNONL_03238	17281	16	16	257000000	4	4	6		44616	4-hydroxybenzoate 3-monooxygenase (NAD(P)H)
1611	403040	MMBJNONL_08481	17280	19	19	957000000	5	2	9	Carbamidomethylation	37291	NADPH dehydrogenase
1724	402646	MMBJNONL_02067	17271	34	34	1430000000	6	6	8	Carbamidomethylation; Deamidation (NQ)	18231	hypothetical protein
1735	402816	MMBJNONL_01754	17259	20	20	651000000	4	4	7	Carbamidomethylation	27159	Phosphoribosylaminoimidazole-succinocarboxamide synthase
1110	402299	MMBJNONL_11664	17233	15	15	1730000000	6	5	14	Carbamidomethylation; Deamidation (NQ)	54823	Glutamate--tRNA ligase
1268	402242	MMBJNONL_00625	17216	20	20	651000000	7	5	12		58977	Lysine--tRNA ligase
1459	402413	MMBJNONL_13546	17195	24	24	2020000000	6	4	10	Carbamidomethylation	27147	Short-chain reductase protein NovJ
1562	402697	MMBJNONL_00235	17190	24	24	1980000000	5	5	9	Carbamidomethylation	36019	Hydroxyacylglutathione hydrolase
1671	402727	MMBJNONL_04835	17175	13	13	924000000	5	5	11		71954	Bifunctional protein Aas
1273	402322	MMBJNONL_12176	17145	28	28	478000000	6	5	12	Deamidation (NQ)	44951	(R)-benzylsuccinyl-CoA dehydrogenase
1305	404143	MMBJNONL_11633	17102	65	65	3150000000	4	4	12	Carbamidomethylation; Oxidation (M)	4337	50S ribosomal protein L36
1730	402751	MMBJNONL_13826	17088	25	25	1270000000	5	5	8	Deamidation (NQ); Oxidation (M)	27623	2 5-dichloro-2 5-cyclohexadiene-1 4-diol dehydrogenase LinX
1172	403015	MMBJNONL_13106	17087	87	87	9190000000	5	5	16	Carbamidomethylation; Deamidation (NQ)	12535	Purine nucleoside phosphoramidase
1122	402798	MMBJNONL_06448	17053	69	69	21000000	5	4	16		13401	60 kDa chaperonin
1405	402274	MMBJNONL_08137	17051	20	20	1640000000	7	4	13	Carbamidomethylation; Deamidation (NQ)	44578	Cystathionine beta-lyase PatB
1686	402676	MMBJNONL_01791	17032	42	42	1110000000	5	5	8	Carbamidomethylation	22004	4-hydroxy-4-methyl-2-oxoglutarate aldolase/4-carboxy-4-hydroxy-2-oxoadipate aldolase
1676	402335	MMBJNONL_05180	17016	15	15	1380000000	6	6	8	Carbamidomethylation	64978	3-[(3aS 4S 7aS)-7a-methyl-1 5-dioxo-octahydro-1H-inden-4-yl]propanoyl:CoA ligase
2197	403384	MMBJNONL_03707	17010	37	37	89200000	4	4	5	Deamidation (NQ)	15376	Mannitol-specific phosphotransferase enzyme IIA component
1250	402731	MMBJNONL_10242	16993	30	30	0	5	2	13	Deamidation (NQ)	24781	30S ribosomal protein S3
1574	404154	MMBJNONL_08987	16984	42	42	461000000	3	1	9		7260	Cold shock protein CspA
1766	402914	MMBJNONL_11103	16979	27	27	441000000	4	1	7		16835	Chemotaxis protein CheW
1521	402891	MMBJNONL_07004	16962	42	42	3040000000	5	5	10	Carbamidomethylation	14629	Integration host factor subunit alpha
1208	403305	MMBJNONL_05023	16962	51	51	3310000000	3	1	14	Deamidation (NQ); Oxidation (M)	11706	Thioredoxin
1510	402420	MMBJNONL_08564	16953	34	34	409000000	7	1	10		22050	ATP-dependent Clp protease proteolytic subunit
1467	402968	MMBJNONL_00598	16952	24	24	3220000000	4	4	10	Deamidation (NQ); Oxidation (M)	20420	hypothetical protein
1678	402841	MMBJNONL_05418	16941	41	41	1540000000	6	6	10	Deamidation (NQ)	18949	DNA-directed RNA polymerase subunit delta
1464	402661	MMBJNONL_02064	16933	31	31	3450000000	6	2	10		24488	Ribose-5-phosphate isomerase A
1800	402683	MMBJNONL_11954	16927	37	37	685000000	5	5	7	Deamidation (NQ)	28824	hypothetical protein
1338	402998	MMBJNONL_02304	16927	28	28	1840000000	5	5	12	Carbamidomethylation; Deamidation (NQ); Oxidation (M)	30977	5-oxoprolinase subunit B
1561	402695	MMBJNONL_07779	16916	23	23	58200000	6	2	9		36406	Aldo-keto reductase IolS
1397	402155	MMBJNONL_00471	16916	14	14	86000000	9	9	14	Carbamidomethylation; Deamidation (NQ)	101814	Valine--tRNA ligase
1530	402568	MMBJNONL_03865	16914	33	33	634000000	6	6	9	Carbamidomethylation	28605	hypothetical protein
1154	402238	MMBJNONL_13499	16909	25	25	19100000000	9	9	19		44849	Acetyl-CoA:oxalate CoA-transferase
1487	402293	MMBJNONL_06756	16892	27	27	652000000	7	7	10	Carbamidomethylation; Deamidation (NQ)	50406	D-hydantoinase
1286	403220	MMBJNONL_11119	16890	26	26	3820000000	3	3	13	Deamidation (NQ)	29692	Flagellar basal-body rod protein FlgG
1488	402345	MMBJNONL_08761	16878	27	27	1170000000	7	7	10	Carbamidomethylation	38508	4-hydroxy-tetrahydrodipicolinate synthase
1378	402417	MMBJNONL_09691	16859	54	54	278000000	6	2	11	Deamidation (NQ)	17393	30S ribosomal protein S5
1526	402473	MMBJNONL_01668	16840	25	25	1560000000	6	4	10	Carbamidomethylation	38355	3-oxoacyl-[acyl-carrier-protein] synthase 3 protein 1
1214	402435	MMBJNONL_05967	16806	23	23	229000000	6	3	13	Carbamidomethylation	35732	Proline dehydrogenase 1
1555	402621	MMBJNONL_06154	16787	26	26	2390000000	5	5	9	Carbamidomethylation	28492	putative metal-dependent hydrolase YcfH
1537	402717	MMBJNONL_06707	16786	15	15	426000000	5	4	10	Carbamidomethylation	52645	putative glycine dehydrogenase (decarboxylating) subunit 2
1265	402935	MMBJNONL_02238	16780	9	9	0	5	1	13	Deamidation (NQ)	60535	hypothetical protein
1978	403148	MMBJNONL_08039	16780	23	23	3730000000	3	3	5		23901	Ribulose-phosphate 3-epimerase
1618	402511	MMBJNONL_13085	16779	28	28	464000000	6	4	9	Deamidation (NQ)	42959	Transaminase BacF
1293	402433	MMBJNONL_09659	16776	18	18	1240000000	7	7	12	Carbamidomethylation; Deamidation (NQ)	50040	hypothetical protein
1642	402626	MMBJNONL_13881	16747	21	21	662000000	5	5	8		42053	hypothetical protein
1672	402488	MMBJNONL_02360	16745	22	22	707000000	6	6	9	Carbamidomethylation	40723	Protein AroA(G)
1622	402763	MMBJNONL_00489	16741	31	31	5060000000	5	5	9	Deamidation (NQ); Oxidation (M)	21703	ATP-dependent Clp protease proteolytic subunit
1542	402910	MMBJNONL_12768	16735	19	19	712000000	4	4	9	Carbamidomethylation	35018	hypothetical protein
1312	402346	MMBJNONL_09349	16726	12	12	843000000	8	2	14		72396	hypothetical protein
1531	402576	MMBJNONL_06039	16719	15	15	428000000	5	5	9	Deamidation (NQ)	40289	hypothetical protein
1465	402860	MMBJNONL_04694	16718	20	20	3130000000	4	4	10	Carbamidomethylation	31315	Putative sensory transducer protein YfmS
1650	402880	MMBJNONL_03529	16718	21	21	123000000	4	3	8	Deamidation (NQ)	33951	Manganese-binding lipoprotein MntA
1283	402570	MMBJNONL_11619	16710	36	36	304000000	5	1	12	Oxidation (M)	13371	50S ribosomal protein L14
1279	402412	MMBJNONL_00571	16706	21	21	1470000000	6	6	13		58430	Glutathione hydrolase-like YwrD proenzyme
1364	402593	MMBJNONL_08947	16706	11	11	0	5	1	11	Deamidation (NQ)	53107	Bifunctional NAD(P)H-hydrate repair enzyme Nnr
1782	403285	MMBJNONL_02508	16703	26	26	1040000000	4	4	7	Carbamidomethylation	18460	Carbon monoxide dehydrogenase small chain
1767	402921	MMBJNONL_11017	16692	27	27	73100000	4	1	7		16767	Chemotaxis protein CheW
1550	403272	MMBJNONL_09959	16683	30	30	399000000	4	3	9	Carbamidomethylation; Deamidation (NQ); Oxidation (M)	14493	30S ribosomal protein S11
1005	402450	MMBJNONL_03561	16682	37	37	250000000	8	8	17	Deamidation (NQ)	30798	hypothetical protein
1447	402571	MMBJNONL_09975	16681	36	36	72100000	5	1	10	Oxidation (M)	13321	50S ribosomal protein L14
1602	402542	MMBJNONL_12133	16645	15	15	425000000	6	6	8		60697	Carboxypeptidase 1
1011	403061	MMBJNONL_08516	16641	77	77	0	7	1	17	Deamidation (NQ)	8377	Putative septation protein SpoVG
1770	402955	MMBJNONL_05542	16637	16	16	1280000000	4	4	7	Carbamidomethylation	36138	hypothetical protein
1568	402926	MMBJNONL_07224	16618	18	18	323000000	4	1	9	Carbamidomethylation; Deamidation (NQ)	30232	Diaminopimelate epimerase
1558	402670	MMBJNONL_03498	16617	18	18	807000000	5	5	9		47793	Homoserine dehydrogenase
1370	403118	MMBJNONL_03283	16611	34	34	2890000000	4	4	11	Carbamidomethylation; Oxidation (M)	13685	Chorismate mutase AroH
1391	402572	MMBJNONL_03030	16608	13	13	1560000000	5	5	12	Deamidation (NQ)	60102	hypothetical protein
1342	402330	MMBJNONL_11514	16606	26	26	5480000	7	2	12	Oxidation (M)	36275	Cell shape-determining protein MreB
1535	402667	MMBJNONL_13187	16602	25	25	1950000000	6	6	9		26317	1-(5-phosphoribosyl)-5-[(5-phosphoribosylamino)methylideneamino] imidazole-4-carboxamide isomerase
1529	402541	MMBJNONL_13750	16594	13	13	821000000	5	5	9	Deamidation (NQ)	59506	hypothetical protein
1388	403244	MMBJNONL_09591	16589	69	69	143000000	3	2	11	Carbamidomethylation; Deamidation (NQ)	8796	Stage V sporulation protein S
1480	402523	MMBJNONL_13732	16579	12	12	1040000000	5	5	10	Carbamidomethylation	97891	ATP-dependent RNA helicase SrmB
1965	402808	MMBJNONL_06277	16572	30	30	1710000000	4	4	5	Carbamidomethylation; Deamidation (NQ)	37305	hypothetical protein
1317	402512	MMBJNONL_08037	16565	10	10	534000000	5	5	13	Deamidation (NQ)	68019	Serine/threonine-protein kinase PrkC
1536	402712	MMBJNONL_09886	16552	48	48	1750000000	5	5	9	Deamidation (NQ)	19622	hypothetical protein
1655	402965	MMBJNONL_02825	16536	15	15	2850000000	5	4	8	Carbamidomethylation	35814	Putative efflux system component YknX
1802	402766	MMBJNONL_08344	16517	23	23	982000000	4	4	7	Carbamidomethylation	43869	D-alanine--D-alanine ligase
1167	402261	MMBJNONL_01522	16512	9	9	272000000	6	6	13		118570	hypothetical protein
1707	402782	MMBJNONL_05377	16511	9	9	791000000	5	5	8	Carbamidomethylation; Deamidation (NQ)	114185	Periplasmic nitrate reductase
1516	402743	MMBJNONL_04451	16496	24	24	615000000	5	5	11	Carbamidomethylation	40310	Choline dehydrogenase
1533	402644	MMBJNONL_10698	16488	28	28	0	5	1	10	Deamidation (NQ)	36002	PhoH-like protein
1431	402582	MMBJNONL_02310	16480	19	19	4680000000	5	5	10	Carbamidomethylation	26829	3-oxoacyl-[acyl-carrier-protein] reductase FabG
897	402486	MMBJNONL_05561	16477	26	26	2730000000	8	6	22	Deamidation (NQ); Oxidation (M)	42486	Citrate synthase 2
1721	402597	MMBJNONL_13892	16469	22	22	33500000	5	1	7		42475	Cystathionine beta-lyase
1210	402206	MMBJNONL_00665	16458	40	40	9540000000	8	8	13		23274	General stress protein CTC
1847	403123	MMBJNONL_09963	16451	22	22	909000000	3	3	6		26888	Methionine aminopeptidase 1
1463	402658	MMBJNONL_10375	16434	29	29	1800000	5	1	10		35387	PhoH-like protein
1369	402911	MMBJNONL_13758	16433	25	25	11800000000	5	5	12	Deamidation (NQ)	27518	Homoprotocatechuate catabolism bifunctional isomerase/decarboxylase
1368	402900	MMBJNONL_06691	16396	42	42	180000000	5	5	12		18384	hypothetical protein
1141	402209	MMBJNONL_06634	16380	27	27	1110000	7	1	14	Carbamidomethylation; Deamidation (NQ)	51061	Bifunctional protein GlmU
1166	402196	MMBJNONL_09293	16372	44	44	156000000	9	1	17	Carbamidomethylation; Deamidation (NQ)	32734	UTP--glucose-1-phosphate uridylyltransferase
1441	402234	MMBJNONL_13823	16363	36	36	654000000	7	7	10	Carbamidomethylation	43822	3-oxoacyl-[acyl-carrier-protein] synthase 2
1409	402444	MMBJNONL_09516	16346	22	22	1670000000	7	7	13	Carbamidomethylation; Deamidation (NQ)	54276	Amidase
1772	402958	MMBJNONL_08946	16325	21	21	267000000	4	3	7	Deamidation (NQ)	36519	Sporulation protein YdcC
1829	402724	MMBJNONL_09315	16311	22	22	74900000	5	1	7	Carbamidomethylation	27776	Short-chain-enoyl-CoA hydratase
1740	402946	MMBJNONL_04100	16297	32	32	150000000	5	5	7		15647	putative protein
1577	402152	MMBJNONL_09939	16296	20	20	1250000000	8	8	10	Carbamidomethylation; Deamidation (NQ)	68939	Glutamine--fructose-6-phosphate aminotransferase [isomerizing]
1514	402588	MMBJNONL_06176	16283	11	11	143000000	6	4	10		55607	NAD/NADP-dependent betaine aldehyde dehydrogenase
1607	402898	MMBJNONL_01586	16277	41	41	5160000000	4	4	8		11038	Stage III sporulation protein D
1120	402497	MMBJNONL_06559	16261	60	60	829000000	6	4	16		20606	Acireductone dioxygenase
2058	403252	MMBJNONL_03277	16253	16	16	1410000000	3	3	5	Carbamidomethylation; Deamidation (NQ)	37200	Phospho-2-dehydro-3-deoxyheptonate aldolase
1649	402876	MMBJNONL_10557	16247	29	29	1920000000	4	4	8	Carbamidomethylation	24900	hypothetical protein
1754	403287	MMBJNONL_08515	16239	47	47	1670000000	3	2	8		13893	2-iminobutanoate/2-iminopropanoate deaminase
1351	402835	MMBJNONL_05421	16229	17	17	353000000	4	4	11	Deamidation (NQ)	41548	Acyl-CoA dehydrogenase
1524	402313	MMBJNONL_06969	16228	19	19	428000000	6	6	9		47851	Vitamin B12 import ATP-binding protein BtuD
1381	402660	MMBJNONL_08019	16204	17	17	1860000000	6	6	11	Carbamidomethylation	46215	Dihydroorotase
1367	402836	MMBJNONL_02916	16186	32	32	4240000000	4	4	11	Carbamidomethylation	18024	Ribosome maturation factor RimP
1367	402837	MMBJNONL_11087	16186	32	32	4240000000	4	4	11	Carbamidomethylation	18040	Ribosome maturation factor RimP
1328	402229	MMBJNONL_05594	16184	19	19	2960000000	8	8	14		66143	Oligopeptide-binding protein AppA
1556	402637	MMBJNONL_12514	16171	19	19	2590000000	5	5	9		35547	Homoserine O-acetyltransferase
1975	403122	MMBJNONL_09889	16169	16	16	2000000	3	3	5	Carbamidomethylation; Deamidation (NQ)	45396	hypothetical protein
1660	403231	MMBJNONL_06656	16168	58	58	285000000	3	3	8	Carbamidomethylation; Deamidation (NQ)	12581	hypothetical protein
1518	402758	MMBJNONL_04161	16165	31	31	756000000	4	4	9	Deamidation (NQ)	20401	hypothetical protein
1363	402585	MMBJNONL_11626	16163	49	49	7760000	5	1	11	Deamidation (NQ)	17501	30S ribosomal protein S5
1458	404487	MMBJNONL_13895	16162	7	7	0	3	1	10	Deamidation (NQ)	34845	Pyruvate dehydrogenase E1 component subunit beta
1761	402700	MMBJNONL_03013	16151	43	43	452000000	5	5	7		20171	hypothetical protein
1137	402231	MMBJNONL_06332	16148	19	19	3870000000	7	7	15	Carbamidomethylation	43982	Arginine biosynthesis bifunctional protein ArgJ
1693	402757	MMBJNONL_12846	16146	66	66	504000000	6	4	8	Deamidation (NQ)	10700	Cell division protein ZapA
1119	402487	MMBJNONL_06615	16139	20	20	69800000	6	2	15	Deamidation (NQ)	45165	(R)-benzylsuccinyl-CoA dehydrogenase
1798	402550	MMBJNONL_06701	16109	25	25	193000000	5	4	6	Carbamidomethylation; Deamidation (NQ)	37989	Threonine synthase
1674	402767	MMBJNONL_08974	16086	6	6	7310000	7	3	9	Carbamidomethylation	120640	hypothetical protein
1654	402922	MMBJNONL_10710	16086	23	23	18000000	4	1	8		23540	Protein GrpE
1255	402100	MMBJNONL_07278	16080	11	11	667000000	8	8	13	Carbamidomethylation; Deamidation (NQ)	109924	Putative formate dehydrogenase
1552	403399	MMBJNONL_02071	16077	80	80	3040000000	3	3	10	Carbamidomethylation; Deamidation (NQ)	7116	hypothetical protein
1725	402665	MMBJNONL_01298	16074	28	28	485000000	6	6	8	Carbamidomethylation	35181	Bifunctional riboflavin kinase/FMN adenylyltransferase
1614	402331	MMBJNONL_14097	16072	22	22	484000000	6	6	8	Deamidation (NQ)	42500	Glycerol-1-phosphate dehydrogenase [NAD(P)+]
1527	402491	MMBJNONL_14156	16070	37	37	274000000	6	4	9	Carbamidomethylation; Deamidation (NQ)	25556	Purine nucleoside phosphorylase DeoD-type
1666	404126	MMBJNONL_02796	16061	53	53	534000000	4	4	8	Carbamidomethylation	5872	50S ribosomal protein L33 2
1666	404127	MMBJNONL_11658	16061	53	53	534000000	4	4	8	Carbamidomethylation	5872	50S ribosomal protein L33 2
1362	402553	MMBJNONL_04476	16054	24	24	1180000000	5	3	11	Carbamidomethylation	33221	Vitamin B12 import ATP-binding protein BtuD
1398	402297	MMBJNONL_02176	16052	18	18	6740000000	7	7	12	Deamidation (NQ)	52702	Exodeoxyribonuclease 7 large subunit
1350	402740	MMBJNONL_04710	16042	17	17	457000000	4	1	11	Oxidation (M)	35975	Proline dehydrogenase 1
1681	403035	MMBJNONL_03534	16016	18	18	174000000	4	2	9	Carbamidomethylation; Oxidation (M)	36467	dTDP-3 4-didehydro-2 6-dideoxy-alpha-D-glucose 3-reductase
1469	402987	MMBJNONL_10552	16015	34	34	2140000000	5	5	10	Carbamidomethylation; Deamidation (NQ)	19928	ADP-ribose pyrophosphatase
1403	402226	MMBJNONL_13996	15994	29	29	1130000000	7	6	11	Deamidation (NQ)	46950	Tyrosine--tRNA ligase
1371	403217	MMBJNONL_14018	15990	33	33	3770000000	3	3	12	Deamidation (NQ)	14339	Sulfur carrier protein DsrE2
1371	403218	MMBJNONL_03557	15990	33	33	3770000000	3	3	12	Deamidation (NQ)	14353	Sulfur carrier protein DsrE2
1278	402393	MMBJNONL_03234	15990	37	37	1570000000	6	6	12		27900	2-hydroxyhexa-2 4-dienoate hydratase
1466	402957	MMBJNONL_12691	15967	13	13	166000000	4	1	10	Deamidation (NQ)	47343	5-methylthioadenosine/S-adenosylhomocysteine deaminase
1909	403358	MMBJNONL_11628	15965	29	29	1380000000	3	3	6	Deamidation (NQ)	15941	50S ribosomal protein L15
1462	402657	MMBJNONL_10743	15961	13	13	316000000	6	6	10		49299	putative AAA domain-containing protein
1440	402201	MMBJNONL_00617	15958	30	30	2640000000	8	8	11		34790	Pyruvate dehydrogenase E1 component subunit beta
1567	402919	MMBJNONL_04524	15958	17	17	878000000	4	4	9	Carbamidomethylation	40383	hypothetical protein
1708	402938	MMBJNONL_12446	15957	32	32	0	4	1	7	Carbamidomethylation; Deamidation (NQ)	19518	Protein-arginine kinase activator protein
1603	402664	MMBJNONL_13882	15949	69	69	1880000000	6	2	9		9471	putative protein YflH
1853	402713	MMBJNONL_08081	15945	50	50	959000000	5	5	7	Carbamidomethylation	20671	hypothetical protein
1532	402592	MMBJNONL_08663	15925	18	18	206000000	5	4	9		42230	Acyl-CoA dehydrogenase
1952	403049	MMBJNONL_09412	15901	15	15	311000000	3	3	5	Carbamidomethylation	31037	putative 2 4-dienoyl-CoA reductase
2059	403257	MMBJNONL_13189	15895	20	20	99000000	3	3	5		22079	Imidazoleglycerol-phosphate dehydratase
1196	403233	MMBJNONL_10862	15892	12	12	10300000000	3	3	15		54434	Monocarboxylate transport permease protein
982	402920	MMBJNONL_01950	15887	85	85	10600000000	5	5	18	Carbamidomethylation	9443	HPr-like protein Crh
1745	403003	MMBJNONL_09119	15874	33	33	0	4	3	7		16259	hypothetical protein
1779	403242	MMBJNONL_04926	15871	31	31	116000000	3	3	7	Deamidation (NQ)	17315	hypothetical protein
1187	402139	MMBJNONL_07544	15865	50	50	4220000000	8	8	15	Carbamidomethylation	21220	hypothetical protein
1732	402776	MMBJNONL_11698	15863	30	30	2210000000	4	4	7	Carbamidomethylation; Oxidation (M)	22675	Uracil phosphoribosyltransferase
1891	402923	MMBJNONL_10388	15832	23	23	0	4	1	6		23269	Protein GrpE
1498	402310	MMBJNONL_02847	15819	26	26	1550000000	7	7	11	Carbamidomethylation; Deamidation (NQ)	38923	Alanine dehydrogenase
2014	403187	MMBJNONL_05666	15819	15	15	306000000	3	2	5		33471	Malate dehydrogenase
1619	402556	MMBJNONL_03100	15803	31	31	1540000000	6	6	8	Carbamidomethylation; Deamidation (NQ)	36732	NADH:quinone reductase
1345	402522	MMBJNONL_13488	15797	50	50	543000000	6	6	13	Carbamidomethylation	18841	Cyclic pyranopterin monophosphate synthase
1436	402931	MMBJNONL_03878	15789	17	17	1410000000	4	4	12	Deamidation (NQ)	35411	6-oxocamphor hydrolase
1511	402480	MMBJNONL_11616	15768	54	54	0	6	1	10	Oxidation (M)	16192	50S ribosomal protein L16
1434	402765	MMBJNONL_10619	15760	47	47	0	5	2	11	Carbamidomethylation	18526	3-dehydroquinate dehydratase
1559	402671	MMBJNONL_01128	15747	27	27	834000000	5	5	9	Carbamidomethylation	32154	Putative pyruvate phosphate dikinase regulatory protein
1822	403155	MMBJNONL_09989	15746	31	31	131000000	4	2	6	Deamidation (NQ)	17889	30S ribosomal protein S7
1836	402930	MMBJNONL_09236	15735	54	54	151000000	4	1	7	Carbamidomethylation; Deamidation (NQ)	17383	N5-carboxyaminoimidazole ribonucleotide mutase
1413	402959	MMBJNONL_02523	15725	40	40	547000000	6	3	13	Deamidation (NQ)	14514	30S ribosomal protein S9
1413	402960	MMBJNONL_03597	15725	40	40	547000000	6	3	13	Deamidation (NQ)	14514	30S ribosomal protein S9
1228	402202	MMBJNONL_13041	15721	44	44	0	9	1	17	Carbamidomethylation; Deamidation (NQ)	32753	UTP--glucose-1-phosphate uridylyltransferase
1428	402276	MMBJNONL_06114	15717	30	30	34700000	7	2	11		32117	Glucokinase
1407	402309	MMBJNONL_13049	15715	27	27	2570000000	6	6	10	Carbamidomethylation	33498	putative 3-hydroxybutyryl-CoA dehydrogenase
1217	402354	MMBJNONL_01526	15698	16	16	609000000	9	3	17	Deamidation (NQ); Oxidation (M)	70249	DNA gyrase subunit B
2120	403109	MMBJNONL_05144	15671	10	10	0	3	1	4	Deamidation (NQ)	83646	hypothetical protein
1563	402881	MMBJNONL_02157	15659	30	30	4210000000	4	4	9	Deamidation (NQ)	20980	Elongation factor P
1994	402563	MMBJNONL_13824	15657	27	27	608000000	5	5	5	Carbamidomethylation	29165	Enoyl-[acyl-carrier-protein] reductase [NADPH] FabL
1600	402462	MMBJNONL_05306	15628	19	19	1170000000	6	6	8		42307	sn-glycerol-3-phosphate import ATP-binding protein UgpC
1457	404451	MMBJNONL_12877	15619	71	71	8570000000	3	2	10	Carbamidomethylation	7053	hypothetical protein
1216	403250	MMBJNONL_13717	15586	25	25	5820000000	3	1	13	Deamidation (NQ)	15057	Aspartate 1-decarboxylase
1509	402275	MMBJNONL_11609	15571	50	50	5640000	7	2	10	Carbamidomethylation	22647	50S ribosomal protein L3
1896	403221	MMBJNONL_13136	15565	20	20	476000000	3	3	6	Carbamidomethylation; Deamidation (NQ)	33572	hypothetical protein
1560	402691	MMBJNONL_05536	15564	16	16	1860000000	5	5	9		38828	hypothetical protein
1500	402477	MMBJNONL_09239	15530	20	20	0	6	2	10		39540	Phenylalanine--tRNA ligase alpha subunit
1664	403323	MMBJNONL_04102	15529	23	23	1660000000	4	4	8	Deamidation (NQ)	23847	Ribulose-phosphate 3-epimerase
1709	402985	MMBJNONL_02902	15518	31	31	2250000000	4	4	9	Carbamidomethylation; Deamidation (NQ)	21563	Dipicolinate synthase subunit B
1828	402580	MMBJNONL_11917	15511	34	34	321000000	5	5	6	Carbamidomethylation; Oxidation (M)	37056	hypothetical protein
1586	402470	MMBJNONL_04724	15504	17	17	1180000000	6	5	9		54872	putative FAD-linked oxidoreductase
1551	403275	MMBJNONL_11635	15496	38	38	543000000	5	1	9	Carbamidomethylation; Deamidation (NQ)	14683	30S ribosomal protein S11
1775	402993	MMBJNONL_07213	15492	25	25	0	5	1	7		24529	Ribose-5-phosphate isomerase A
1366	402800	MMBJNONL_07649	15484	23	23	1980000000	5	5	11	Deamidation (NQ)	27127	Alkaline phosphatase synthesis transcriptional regulatory protein PhoP
1366	402801	MMBJNONL_06005	15484	23	23	1980000000	5	5	11	Deamidation (NQ)	27035	Alkaline phosphatase synthesis transcriptional regulatory protein PhoP
1486	403525	MMBJNONL_01008	15466	60	60	4850000000	6	4	11		7247	Cold shock protein CspB
1285	402679	MMBJNONL_13167	15466	35	35	468000000	5	2	13	Carbamidomethylation; Deamidation (NQ)	27822	putative oxidoreductase
1376	402408	MMBJNONL_06549	15465	25	25	108000000	6	1	11		31919	Glucokinase
1764	402871	MMBJNONL_10947	15430	22	22	524000000	4	4	7		30750	Bifunctional protein FolD protein
1616	402503	MMBJNONL_07878	15424	9	9	699000000	6	6	9	Deamidation (NQ)	80750	hypothetical protein
1995	402690	MMBJNONL_13399	15399	35	35	62500000	6	3	6	Carbamidomethylation; Deamidation (NQ)	34104	Malonyl CoA-acyl carrier protein transacylase
1601	402540	MMBJNONL_14114	15397	17	17	3400000	5	1	9		45939	Gamma-glutamyl phosphate reductase
1765	402894	MMBJNONL_14122	15386	27	27	1190000000	4	4	7		27500	hypothetical protein
2000	402954	MMBJNONL_07758	15383	39	39	172000000	5	5	5		20483	2-methoxy-6-polyprenyl-1 4-benzoquinol methylase mitochondrial
1239	402333	MMBJNONL_09958	15381	37	37	713000000	6	5	12	Carbamidomethylation; Deamidation (NQ)	24063	30S ribosomal protein S4
1592	402267	MMBJNONL_08188	15366	27	27	795000000	7	7	9	Deamidation (NQ)	44864	Aliphatic amidase expression-regulating protein
1374	402243	MMBJNONL_11338	15346	55	55	250000000	8	8	11		18477	Inorganic pyrophosphatase
1064	402270	MMBJNONL_05408	15343	21	21	2210000000	8	5	17	Deamidation (NQ)	47169	Transcription termination factor Rho
1700	402520	MMBJNONL_09340	15335	28	28	1280000000	6	6	9	Carbamidomethylation; Deamidation (NQ)	37410	Polyamine aminopropyltransferase
1812	403025	MMBJNONL_12046	15327	11	11	651000000	4	4	8	Oxidation (M)	62013	Long-chain-fatty-acid--CoA ligase
1624	402943	MMBJNONL_00567	15311	37	37	1190000000	4	4	8		16015	HTH-type transcriptional regulator GlnR
1703	402701	MMBJNONL_03824	15309	23	23	1080000000	5	4	8		34181	Fructokinase
1432	402594	MMBJNONL_00340	15290	23	23	1070000000	5	5	11	Deamidation (NQ)	29676	L-cystine-binding protein TcyA
1922	404111	MMBJNONL_09720	15288	28	28	5250000	2	1	6		11458	hypothetical protein
1890	402912	MMBJNONL_04453	15286	20	20	576000000	4	4	6		32437	hypothetical protein
1626	403019	MMBJNONL_04539	15281	48	48	1080000000	4	2	9	Carbamidomethylation; Deamidation (NQ)	18086	hypothetical protein
1759	404231	MMBJNONL_05405	15277	40	40	80300000	3	2	8	Carbamidomethylation; Deamidation (NQ)	7664	50S ribosomal protein L31
1746	403018	MMBJNONL_01287	15270	26	26	528000000	4	4	7	Carbamidomethylation	22085	Dipicolinate synthase subunit B
1229	402292	MMBJNONL_05511	15259	28	28	2720000000	7	7	13	Deamidation (NQ)	40930	Aminodeoxyfutalosine synthase
1833	402811	MMBJNONL_04164	15255	16	16	1390000000	4	4	6	Carbamidomethylation	43366	(S)-ureidoglycine--glyoxylate transaminase
1396	402154	MMBJNONL_07142	15231	16	16	1970000000	7	7	12		56019	Phosphoribosyl-ATP pyrophosphatase
2019	403284	MMBJNONL_01607	15221	36	36	1960000000	3	3	5		15518	ATP synthase epsilon chain
1596	404185	MMBJNONL_07386	15219	7	7	0	3	1	8	Deamidation (NQ)	48929	Ornithine aminotransferase
2020	403286	MMBJNONL_05108	15192	12	12	214000000	3	3	6	Carbamidomethylation	36369	putative zinc-binding alcohol dehydrogenase
2238	403248	MMBJNONL_12850	15175	11	11	1210000000	3	3	4		43165	N5-carboxyaminoimidazole ribonucleotide synthase
1452	402734	MMBJNONL_04367	15141	22	22	649000000	6	5	11	Carbamidomethylation	35149	2-haloacrylate reductase
1417	402232	MMBJNONL_14106	15139	14	14	746000000	8	5	12	Carbamidomethylation	77665	Beta-galactosidase BglY
1866	403133	MMBJNONL_13599	15127	32	32	210000000	3	3	6		16916	Thiol-disulfide oxidoreductase YkuV
1444	402352	MMBJNONL_08036	15115	30	30	682000000	6	3	10	Deamidation (NQ)	26969	Protein phosphatase PrpC
2053	403222	MMBJNONL_00046	15102	15	15	613000000	3	3	5	Carbamidomethylation; Deamidation (NQ)	29403	Omega-amidase YafV
1423	403269	MMBJNONL_06251	15088	29	29	3110000000	4	2	11		14377	hypothetical protein
1653	402903	MMBJNONL_07515	15081	12	12	1260000000	4	4	8	Deamidation (NQ)	64357	Xanthomonalisin
1627	403249	MMBJNONL_02866	15070	54	54	646000000	3	3	8	Deamidation (NQ)	12611	Long-chain-fatty-acid--CoA ligase
1771	402956	MMBJNONL_08363	15049	17	17	613000000	4	4	7	Carbamidomethylation	41814	D-threo-3-hydroxyaspartate dehydratase
1698	403058	MMBJNONL_03313	15033	12	12	60000000	4	4	8		48932	GTPase Der
1698	403145	MMBJNONL_03163	15033	9	9	5940000000	3	3	7		49260	GTPase Der
1597	402312	MMBJNONL_07950	15033	9	9	297000000	6	6	8	Deamidation (NQ)	95184	hypothetical protein
2052	403032	MMBJNONL_06063	14999	20	20	157000000	4	4	5	Carbamidomethylation; Deamidation (NQ)	37678	HTH-type transcriptional repressor PurR
1572	403513	MMBJNONL_01273	14982	32	32	2440000000	4	4	9	Carbamidomethylation; Deamidation (NQ)	17190	NADH-dependent flavin reductase
1785	403317	MMBJNONL_06512	14976	32	32	1120000000	4	3	7		17121	Flavin-dependent monooxygenase reductase subunit HsaB
1826	402554	MMBJNONL_07306	14961	17	17	409000000	5	5	6	Deamidation (NQ)	49391	hypothetical protein
1615	402447	MMBJNONL_11754	14959	22	22	1820000000	6	6	9	Deamidation (NQ)	41743	N-acetyldiaminopimelate deacetylase
1569	402977	MMBJNONL_09181	14956	30	30	3640000000	4	1	9		21869	Manganese catalase
1632	403382	MMBJNONL_07665	14952	13	13	1060000000	4	4	9		38916	Peptide chain release factor 2
1632	403383	MMBJNONL_05988	14952	13	13	1060000000	4	4	9		38895	Peptide chain release factor 2
1971	403084	MMBJNONL_04773	14951	8	8	945000000	4	4	7	Carbamidomethylation; Deamidation (NQ)	69933	hypothetical protein
1827	402566	MMBJNONL_03706	14949	20	20	178000000	6	4	8		41487	Mannitol-1-phosphate 5-dehydrogenase
1710	403012	MMBJNONL_07468	14940	20	20	837000000	4	4	7		27725	Sporulation initiation inhibitor protein Soj
1710	403013	MMBJNONL_03910	14940	20	20	837000000	4	4	7		27743	Sporulation initiation inhibitor protein Soj
1359	402472	MMBJNONL_09922	14933	24	24	1970000000	7	3	12		35630	Acetyl-coenzyme A carboxylase carboxyl transferase subunit alpha
2050	402950	MMBJNONL_12003	14900	21	21	95300000	4	4	5	Carbamidomethylation; Deamidation (NQ)	30433	putative ABC transporter ATP-binding protein YlmA
1395	402104	MMBJNONL_01670	14900	7	7	654000000	8	8	10	Carbamidomethylation; Deamidation (NQ)	150283	RNA polymerase-associated protein RapA
1669	402535	MMBJNONL_07952	14896	10	10	1280000000	9	9	12	Carbamidomethylation; Deamidation (NQ)	123239	RNA polymerase-associated protein RapA
1606	402794	MMBJNONL_01784	14892	10	10	1170000000	4	4	8		50332	L-hydantoinase
2026	403393	MMBJNONL_08020	14872	16	16	66300000	3	3	6	Carbamidomethylation; Deamidation (NQ)	40412	Carbamoyl-phosphate synthase small chain
2194	403241	MMBJNONL_12123	14850	30	30	509000000	3	3	5	Carbamidomethylation	18108	hypothetical protein
1294	402464	MMBJNONL_11634	14848	52	52	6480000000	6	5	12	Carbamidomethylation	14038	30S ribosomal protein S13
1294	402465	MMBJNONL_09698	14848	52	52	6480000000	6	5	12	Carbamidomethylation	14038	30S ribosomal protein S13
1589	402714	MMBJNONL_01612	14833	42	42	826000000	5	5	9	Deamidation (NQ)	18668	ATP synthase subunit b
1304	403251	MMBJNONL_08091	14822	25	25	77400000	3	1	12	Deamidation (NQ)	15113	Aspartate 1-decarboxylase
1976	403124	MMBJNONL_12007	14822	12	12	127000000	3	2	5	Carbamidomethylation	44041	Sulfate adenylyltransferase
2180	402815	MMBJNONL_09701	14795	14	14	392000000	4	4	4	Carbamidomethylation	37018	putative zinc-binding alcohol dehydrogenase
1773	402970	MMBJNONL_05860	14795	19	19	1250000000	4	3	7	Carbamidomethylation; Deamidation (NQ)	35401	Oligopeptide transport ATP-binding protein OppD
1722	402631	MMBJNONL_08048	14795	58	58	334000000	6	6	8	Carbamidomethylation; Deamidation (NQ)	18182	Phosphopantetheine adenylyltransferase
1401	402128	MMBJNONL_05445	14787	28	28	956000000	8	8	13	Carbamidomethylation; Deamidation (NQ)	47833	Adenylosuccinate synthetase
2076	403406	MMBJNONL_07800	14780	8	8	242000000	3	2	5		60823	Long-chain-fatty-acid--CoA ligase
2477	403253	MMBJNONL_10697	14765	7	7	19000000	3	3	3		77213	Cyclic-di-AMP phosphodiesterase PgpH
2056	403246	MMBJNONL_11128	14765	9	9	2310000000	3	3	5		50383	Flagellar M-ring protein
1816	402721	MMBJNONL_13081	14752	15	15	988000000	5	5	8		52925	Arginine decarboxylase
2144	403037	MMBJNONL_07046	14748	8	8	10800000	4	3	5		99502	DNA polymerase I
1492	402948	MMBJNONL_13119	14747	18	18	3570000000	5	5	12	Deamidation (NQ)	39509	putative dipeptidase PepE
1502	402575	MMBJNONL_04277	14720	14	14	418000000	5	4	9	Carbamidomethylation	60240	Urocanate hydratase
1634	403515	MMBJNONL_09699	14706	46	46	6830000	5	1	8	Carbamidomethylation; Deamidation (NQ)	11475	30S ribosomal protein S11
1346	402549	MMBJNONL_10543	14704	64	64	1380000000	5	5	12	Carbamidomethylation; Deamidation (NQ)	17003	Anti-sigma F factor
2016	403216	MMBJNONL_02309	14681	39	39	2040000000	3	3	6		16767	hypothetical protein
1582	402475	MMBJNONL_10153	14680	22	22	641000000	5	5	8	Deamidation (NQ)	42303	30S ribosomal protein S1
1870	403197	MMBJNONL_03493	14675	8	8	222000000	3	3	6	Carbamidomethylation; Deamidation (NQ)	62751	Acetolactate synthase large subunit
2017	403243	MMBJNONL_02114	14670	14	14	204000000	3	3	5	Carbamidomethylation	32863	Porphobilinogen deaminase
1394	402531	MMBJNONL_00207	14666	26	26	140000000	5	4	13	Carbamidomethylation; Deamidation (NQ)	31390	Succinate--CoA ligase [ADP-forming] subunit alpha
1861	403064	MMBJNONL_03495	14662	23	23	497000000	4	4	7	Carbamidomethylation; Deamidation (NQ)	31633	Bifunctional chorismate mutase/prephenate dehydratase
1623	402915	MMBJNONL_04273	14655	11	11	371000000	4	4	8	Deamidation (NQ)	53527	Para-nitrobenzyl esterase
1855	402814	MMBJNONL_10701	14652	40	40	1510000000	4	4	6		16506	putative protein YqeY
1620	402590	MMBJNONL_00813	14648	29	29	346000000	5	5	8	Deamidation (NQ)	25341	hypothetical protein
1646	402678	MMBJNONL_06051	14647	16	16	419000000	5	4	8	Carbamidomethylation	50767	Argininosuccinate lyase
1593	402689	MMBJNONL_12139	14633	17	17	261000000	5	4	9	Carbamidomethylation	45715	Catabolic NAD-specific glutamate dehydrogenase RocG
1817	402792	MMBJNONL_02831	14622	9	9	276000000	4	4	6		53383	UDP-N-acetylmuramoyl-L-alanyl-D-glutamate--2 6-diaminopimelate ligase
1489	402521	MMBJNONL_02670	14621	30	30	736000000	7	7	11	Deamidation (NQ)	43121	hypothetical protein
1455	403115	MMBJNONL_00345	14617	31	31	0	5	1	10		16162	3-hydroxyacyl-[acyl-carrier-protein] dehydratase FabZ
2008	403146	MMBJNONL_06472	14591	12	12	300000	3	3	5	Deamidation (NQ)	47453	putative ABC transporter-binding protein
1621	402598	MMBJNONL_07320	14584	7	7	46100000	5	5	8	Carbamidomethylation	109279	hypothetical protein
2190	403182	MMBJNONL_07570	14579	21	21	388000000	3	3	4		29964	1 2-phenylacetyl-CoA epoxidase subunit C
1774	402980	MMBJNONL_06125	14561	21	21	575000000	4	4	7		44274	2 3-diketo-5-methylthiopentyl-1-phosphate enolase
1645	402666	MMBJNONL_00241	14549	38	38	907000000	5	5	8	Carbamidomethylation; Deamidation (NQ)	24941	Phosphoribosylformylglycinamidine synthase subunit PurQ
1704	402704	MMBJNONL_05882	14541	20	20	475000000	6	6	8	Carbamidomethylation; Deamidation (NQ)	35525	2-dehydro-3-deoxygluconokinase
1859	403033	MMBJNONL_13792	14526	25	25	320000000	4	4	7	Carbamidomethylation	24829	tRNA threonylcarbamoyladenosine biosynthesis protein TsaB
1859	403236	MMBJNONL_08933	14526	17	17	320000000	3	3	6	Carbamidomethylation	25203	tRNA threonylcarbamoyladenosine biosynthesis protein TsaB
1937	402326	MMBJNONL_01825	14518	20	20	167000000	7	7	8	Carbamidomethylation; Deamidation (NQ)	68123	Oligoendopeptidase F plasmid
1755	403309	MMBJNONL_13931	14499	16	16	0	4	1	8		27606	putative oxidoreductase
2263	404120	MMBJNONL_10993	14495	8	8	184000000	2	2	4	Deamidation (NQ)	53359	hypothetical protein
1680	402780	MMBJNONL_07805	14489	14	14	1870000000	4	4	8	Carbamidomethylation	34460	Ornithine carbamoyltransferase
1879	403843	MMBJNONL_01723	14481	11	11	62800000	2	2	6	Deamidation (NQ)	29034	Molybdate-binding protein ModA
1473	403488	MMBJNONL_07997	14477	38	38	1480000000	3	3	10	Carbamidomethylation; Deamidation (NQ)	24566	hypothetical protein
1830	402761	MMBJNONL_12835	14468	26	26	230000000	5	5	8		27788	putative transcriptional regulatory protein
1494	403039	MMBJNONL_13532	14467	13	13	366000000	4	2	10	Oxidation (M)	44616	Acryloyl-CoA reductase (NADH)
2262	404116	MMBJNONL_07820	14451	24	24	198000000	3	3	4		18220	hypothetical protein
2262	404117	MMBJNONL_07969	14451	24	24	198000000	3	3	4		18240	hypothetical protein
1474	404123	MMBJNONL_10957	14442	14	14	3730000000	2	2	10	Deamidation (NQ); Oxidation (M)	22481	hypothetical protein
1902	403315	MMBJNONL_11753	14430	26	26	1180000000	4	4	6		24752	2 3 4 5-tetrahydropyridine-2 6-dicarboxylate N-acetyltransferase
1729	402706	MMBJNONL_06873	14423	29	29	1250000000	5	4	7	Carbamidomethylation	24906	Lactate utilization protein C
1341	402319	MMBJNONL_07625	14408	33	33	337000000	9	9	13	Deamidation (NQ); Oxidation (M)	39239	Putative aminopeptidase YsdC
1322	402485	MMBJNONL_07985	14404	18	18	193000000	6	3	14	Carbamidomethylation; Deamidation (NQ)	54161	UDP-N-acetylmuramoyl-L-alanyl-D-glutamate--2 6-diaminopimelate ligase
2055	403232	MMBJNONL_08104	14397	21	21	364000000	3	3	5		25276	hypothetical protein
1741	402971	MMBJNONL_10231	14388	32	32	0	5	1	7		17960	30S ribosomal protein S7
1515	402674	MMBJNONL_03928	14385	27	27	326000000	5	5	9	Carbamidomethylation	26144	Transcriptional regulatory protein WalR
1778	403238	MMBJNONL_11998	14371	20	20	4390000000	3	3	7		19962	hypothetical protein
1610	402983	MMBJNONL_05448	14364	36	36	1320000000	4	4	9		16996	50S ribosomal protein L9
1512	402496	MMBJNONL_09674	14363	45	45	0	6	1	10	Carbamidomethylation; Deamidation (NQ)	22647	50S ribosomal protein L3
1382	402707	MMBJNONL_05326	14359	13	13	0	5	1	11	Deamidation (NQ)	50793	Histidine--tRNA ligase
1795	402823	MMBJNONL_00512	14340	22	22	977000000	4	4	7	Carbamidomethylation	36571	Tryptophan--tRNA ligase
1604	402749	MMBJNONL_11621	14336	39	39	2360000000	5	3	9	Deamidation (NQ)	20367	50S ribosomal protein L5
1604	402750	MMBJNONL_09686	14336	39	39	2360000000	5	3	9	Deamidation (NQ)	20367	50S ribosomal protein L5
1923	404122	MMBJNONL_10244	14334	38	38	691000000	2	1	6	Deamidation (NQ); Oxidation (M)	7697	50S ribosomal protein L29
2063	403308	MMBJNONL_13310	14331	28	28	1860000000	3	2	5		13271	hypothetical protein
1780	403261	MMBJNONL_13162	14322	30	30	1480000000	3	3	7	Deamidation (NQ)	15775	hypothetical protein
1711	403017	MMBJNONL_13872	14320	16	16	614000000	4	4	8	Carbamidomethylation	30114	hypothetical protein
1517	402745	MMBJNONL_04535	14316	26	26	1750000000	5	3	10	Carbamidomethylation; Deamidation (NQ)	34175	Vitamin B12 import ATP-binding protein BtuD
1882	404016	MMBJNONL_01551	14312	40	40	2170000000	2	2	6		11473	30S ribosomal protein S6
2241	403346	MMBJNONL_03050	14308	28	28	160000000	3	3	4		11910	hypothetical protein
1528	402528	MMBJNONL_00360	14303	31	31	1670000000	5	4	9	Deamidation (NQ)	20417	ATP synthase subunit delta
1895	403219	MMBJNONL_01250	14297	30	30	153000000	3	3	6		16022	Bifunctional protein PaaZ
1668	404227	MMBJNONL_02566	14286	67	67	1030000000	4	4	8	Carbamidomethylation	6966	Mercuric transport protein periplasmic component
2199	403401	MMBJNONL_03487	14285	44	44	163000000	3	3	5	Carbamidomethylation	12768	Purine nucleoside phosphoramidase
1491	402760	MMBJNONL_09953	14273	42	42	756000000	6	3	13		14820	30S ribosomal protein S9
1683	403170	MMBJNONL_01163	14263	8	8	342000000	3	3	8	Carbamidomethylation	45222	hypothetical protein
2005	403119	MMBJNONL_12242	14251	36	36	261000000	4	4	5	Carbamidomethylation; Deamidation (NQ)	30001	7-cyano-7-deazaguanine synthase
1701	402534	MMBJNONL_13544	14244	15	15	312000000	6	6	8		56668	Long-chain-fatty-acid--CoA ligase
2006	403139	MMBJNONL_04829	14181	11	11	536000000	3	3	5		38593	GTP 3' 8-cyclase
2006	403140	MMBJNONL_06379	14181	11	11	536000000	3	3	5		38681	GTP 3' 8-cyclase
1944	402543	MMBJNONL_07766	14157	15	15	382000000	5	5	5		58087	Crotonobetaine/carnitine--CoA ligase
1451	402720	MMBJNONL_13615	14156	20	20	58300000	5	4	11	Deamidation (NQ)	29081	Enoyl-[acyl-carrier-protein] reductase [NADH] FabI
1777	403234	MMBJNONL_02036	14148	62	62	811000000	3	3	7	Carbamidomethylation; Deamidation (NQ)	11731	Thioredoxin
2041	404029	MMBJNONL_07683	14135	30	30	0	3	1	5		9897	hypothetical protein
1734	402795	MMBJNONL_00117	14131	26	26	184000000	5	5	7	Carbamidomethylation	31144	Putative thiosulfate sulfurtransferase SseB
1867	403165	MMBJNONL_06124	14129	16	16	875000000	3	3	6		36699	hypothetical protein
2064	403319	MMBJNONL_13886	14128	37	37	110000000	3	3	5	Deamidation (NQ)	15598	Arginine repressor
1408	402341	MMBJNONL_12023	14128	37	37	364000000	6	3	11	Carbamidomethylation; Deamidation (NQ); Oxidation (M)	25701	putative N-acetyl-alpha-D-glucosaminyl L-malate deacetylase 2
1702	402546	MMBJNONL_01918	14112	15	15	313000000	6	6	9	Deamidation (NQ)	62694	2-isopropylmalate synthase
1702	402702	MMBJNONL_02048	14112	12	12	313000000	5	5	8	Deamidation (NQ)	62658	2-isopropylmalate synthase
1287	403366	MMBJNONL_11711	14103	39	39	1980000000	4	3	12	Carbamidomethylation	8039	50S ribosomal protein L31
1697	403054	MMBJNONL_14032	14078	17	17	649000000	4	4	9		34828	Leucine dehydrogenase
1726	402684	MMBJNONL_13835	14077	10	10	77000000	5	5	8	Carbamidomethylation	59863	Medium-chain fatty-acid--CoA ligase
1503	402586	MMBJNONL_06218	14073	35	35	2230000000	6	6	10		14636	HTH-type transcriptional regulator YodB
1503	402587	MMBJNONL_12506	14073	35	35	2230000000	6	6	10		14636	HTH-type transcriptional regulator YodB
1888	402892	MMBJNONL_05361	14060	34	34	1530000000	4	4	6	Carbamidomethylation	17356	Glycine cleavage system H protein
1661	403259	MMBJNONL_13126	14047	38	38	3690000000	3	3	8		10832	hypothetical protein
1661	403260	MMBJNONL_11266	14047	35	35	3690000000	3	3	8		11432	hypothetical protein
2067	403365	MMBJNONL_11586	14044	29	29	13800000	4	4	5	Deamidation (NQ)	22266	hypothetical protein
1513	402578	MMBJNONL_09940	14027	22	22	1080000000	5	5	10	Carbamidomethylation	49117	Phosphoglucosamine mutase
1587	402530	MMBJNONL_06429	14019	43	43	483000000	6	6	10	Carbamidomethylation; Deamidation (NQ)	23079	Cobalt-precorrin-8 methylmutase
1578	402499	MMBJNONL_05994	14012	9	9	497000000	5	5	8		86058	hypothetical protein
2448	404205	MMBJNONL_01650	14009	48	48	1060000000	3	3	4	Carbamidomethylation	8783	Stage V sporulation protein S
2448	404206	MMBJNONL_11044	14009	48	48	1060000000	3	3	4	Carbamidomethylation	8783	Stage V sporulation protein S
2092	404128	MMBJNONL_09682	13992	38	38	248000000	2	1	5	Deamidation (NQ); Oxidation (M)	7552	50S ribosomal protein L29
2092	404129	MMBJNONL_11617	13992	38	38	248000000	2	1	5	Deamidation (NQ); Oxidation (M)	7552	50S ribosomal protein L29
1449	402650	MMBJNONL_02792	13987	21	21	269000000	5	1	11	Carbamidomethylation; Oxidation (M)	25257	50S ribosomal protein L1
1719	403374	MMBJNONL_09967	13984	48	48	5060000000	4	4	9		6934	50S ribosomal protein L30
1422	402791	MMBJNONL_13531	13982	19	19	1140000000	4	4	11	Carbamidomethylation; Deamidation (NQ)	36093	Phosphotriesterase homology protein
1579	402996	MMBJNONL_07806	13979	5	5	397000000	5	2	13	Deamidation (NQ); Oxidation (M)	118031	Carbamoyl-phosphate synthase large chain
1945	402710	MMBJNONL_10545	13976	16	16	386000000	5	5	6	Deamidation (NQ)	48936	hypothetical protein
1715	403150	MMBJNONL_11479	13962	9	9	183000000	4	4	7	Deamidation (NQ)	48872	Trigger factor
1694	402762	MMBJNONL_00399	13962	48	48	7820000000	5	5	9	Carbamidomethylation	16120	NADPH-dependent 7-cyano-7-deazaguanine reductase
1705	402716	MMBJNONL_03555	13948	14	14	1880000	5	1	8		41582	Hydroxyacylglutathione hydrolase
1852	402551	MMBJNONL_05428	13944	34	34	691000000	5	5	6		31093	Polyamine aminopropyltransferase
1747	403042	MMBJNONL_03075	13942	34	34	536000000	4	4	8	Carbamidomethylation	21139	Pyridoxal 5'-phosphate synthase subunit PdxT
1712	403077	MMBJNONL_01651	13915	10	10	1680000000	4	4	8	Deamidation (NQ)	57923	Ribonuclease Y
1712	403078	MMBJNONL_11045	13915	10	10	1680000000	4	4	8	Deamidation (NQ)	57958	Ribonuclease Y
1869	403189	MMBJNONL_13130	13914	25	25	844000000	3	1	6	Carbamidomethylation	16577	Zinc-dependent sulfurtransferase SufU
2355	403567	MMBJNONL_02950	13909	13	13	142000000	3	3	4	Deamidation (NQ)	50114	hypothetical protein
1825	402489	MMBJNONL_03428	13882	10	10	3100000	5	1	6	Carbamidomethylation	69702	Bifunctional homocysteine S-methyltransferase/5 10-methylenetetrahydrofolate reductase
2054	403228	MMBJNONL_07432	13865	39	39	1950000000	3	3	5		12079	hypothetical protein
2051	402975	MMBJNONL_01306	13841	13	13	256000000	4	4	5	Carbamidomethylation	42648	Transcription termination/antitermination protein NusA
1495	403138	MMBJNONL_05670	13827	5	5	173000000	5	1	10		62059	Pyruvate kinase
1791	404183	MMBJNONL_07187	13826	47	47	19300000	3	3	7	Deamidation (NQ)	9150	Carbon dioxide concentrating mechanism protein CcmL
1984	403414	MMBJNONL_12927	13825	32	32	3670000000	3	3	7		15243	hypothetical protein
2040	403972	MMBJNONL_03849	13804	16	16	871000000	3	3	5		20452	Ribosome hibernation promotion factor
1630	403290	MMBJNONL_11831	13798	18	18	92000000	3	2	9	Carbamidomethylation	32157	Formamidase
1934	402694	MMBJNONL_13783	13792	24	24	0	7	3	8	Carbamidomethylation; Deamidation (NQ)	47547	Adenosylhomocysteinase
1647	402692	MMBJNONL_05901	13788	22	22	423000000	5	3	8	Carbamidomethylation	26746	3-oxoacyl-[acyl-carrier-protein] reductase FabG
1966	402832	MMBJNONL_05932	13786	31	31	8580000	5	2	7		29796	Pyrroline-5-carboxylate reductase
1588	402545	MMBJNONL_13795	13775	12	12	641000000	6	6	10	Oxidation (M)	74786	putative ABC transporter ATP-binding protein YbiT
1590	402773	MMBJNONL_13709	13712	18	18	1310000000	4	3	8	Carbamidomethylation; Deamidation (NQ)	46913	Nuclease SbcCD subunit D
1662	403292	MMBJNONL_12223	13711	29	29	437000000	4	3	8		20339	Acireductone dioxygenase
2224	404204	MMBJNONL_09463	13677	20	20	492000000	3	1	5		14469	hypothetical protein
1553	404110	MMBJNONL_09977	13675	54	54	340000000	3	3	10	Deamidation (NQ); Oxidation (M)	7758	50S ribosomal protein L29
1450	402696	MMBJNONL_11654	13652	24	24	0	5	1	11	Carbamidomethylation; Oxidation (M)	25246	50S ribosomal protein L1
2268	404144	MMBJNONL_02674	13648	16	16	1040000000	2	1	4		16963	Zinc-dependent sulfurtransferase SufU
1843	403056	MMBJNONL_01520	13646	10	10	102000000	4	4	7	Carbamidomethylation; Deamidation (NQ)	60875	hypothetical protein
1831	402799	MMBJNONL_00788	13645	12	12	1240000000	4	4	6		35933	hypothetical protein
2142	403008	MMBJNONL_09259	13636	12	12	80400000	4	2	5		40076	S-adenosylmethionine:tRNA ribosyltransferase-isomerase
1723	402641	MMBJNONL_01621	13632	39	39	1810000000	5	5	7		17285	Putative sugar phosphate isomerase YwlF
1998	402839	MMBJNONL_00791	13632	36	36	1650000000	4	4	5		15762	putative protein YqeY
1665	403328	MMBJNONL_07998	13615	22	22	2670000000	4	4	8		26069	hypothetical protein
1849	403255	MMBJNONL_14012	13603	27	27	679000000	4	4	6	Carbamidomethylation	17733	hypothetical protein
2200	403412	MMBJNONL_11742	13599	7	7	6120000000	4	4	5		45368	putative galactarate transporter
2200	403413	MMBJNONL_14164	13599	7	7	6120000000	4	4	5		45525	putative galactarate transporter
2135	403451	MMBJNONL_05424	13598	7	7	78200000	3	3	5	Carbamidomethylation	75147	putative iron-sulfur-binding oxidoreductase FadF
2111	402827	MMBJNONL_07288	13591	15	15	352000000	5	5	6	Deamidation (NQ)	67942	Aspartate--tRNA ligase
2370	403402	MMBJNONL_12881	13576	16	16	59400000	3	3	4		34048	Proline iminopeptidase
1964	402806	MMBJNONL_09746	13576	18	18	1900000	4	1	5		40999	dTDP-3 4-didehydro-2 6-dideoxy-alpha-D-glucose 3-reductase
1797	402510	MMBJNONL_05394	13572	18	18	268000000	6	6	7	Carbamidomethylation; Deamidation (NQ)	46066	Adenosylhomocysteinase
1897	403245	MMBJNONL_11262	13567	23	23	234000000	3	1	6	Carbamidomethylation	16571	Zinc-dependent sulfurtransferase SufU
1472	403271	MMBJNONL_10514	13555	77	77	140000000	3	2	10	Deamidation (NQ)	6596	hypothetical protein
1691	402741	MMBJNONL_13281	13552	57	57	727000000	5	3	8	Oxidation (M)	10832	HPr-like protein Crh
1750	403106	MMBJNONL_04019	13530	16	16	17000000	3	2	7		31656	Acetaldehyde dehydrogenase
1605	402764	MMBJNONL_03059	13524	68	68	5850000000	6	6	10	Carbamidomethylation; Deamidation (NQ)	9963	hypothetical protein
1887	402686	MMBJNONL_07086	13491	11	11	176000000	5	5	6	Carbamidomethylation	58558	Long-chain-fatty-acid--CoA ligase
1899	403298	MMBJNONL_12475	13486	12	12	205000000	3	1	6		40337	Phosphate-binding protein PstS 1
1737	402918	MMBJNONL_02995	13474	16	16	1910000000	4	4	7		33439	hypothetical protein
2665	403870	MMBJNONL_10707	13471	11	11	157000000	2	2	2		35167	Ribosomal protein L11 methyltransferase
1420	402569	MMBJNONL_13866	13461	31	31	1440000000	6	6	12		25248	Global nitrogen regulator
1819	403023	MMBJNONL_11669	13455	14	14	695000000	5	5	8	Deamidation (NQ)	40171	DNA integrity scanning protein DisA
1790	403376	MMBJNONL_03333	13452	13	13	954000000	3	3	7	Carbamidomethylation	37801	hypothetical protein
1520	402884	MMBJNONL_01326	13443	30	30	2560000000	4	4	10		17491	Chemotaxis protein CheW
2283	404209	MMBJNONL_08997	13429	4	4	597000000	2	2	4	Deamidation (NQ)	73332	Peptide transporter CstA
1911	403363	MMBJNONL_03009	13404	16	16	3370000000	3	3	6	Deamidation (NQ); Oxidation (M)	39282	hypothetical protein
1493	403014	MMBJNONL_05437	13400	13	13	3260000000	4	4	11		41318	Serine protease Do-like HtrA
1696	402781	MMBJNONL_05473	13383	27	27	1730000000	5	5	9		38720	Beta sliding clamp
1682	403116	MMBJNONL_09639	13371	17	17	348000000	4	2	7	Carbamidomethylation; Oxidation (M)	24223	Elongation factor Ts
1598	402334	MMBJNONL_12996	13367	25	25	2010000000	6	6	9	Carbamidomethylation	37187	HTH-type transcriptional regulator MalR
2172	403867	MMBJNONL_08369	13352	13	13	607000000	2	2	4	Deamidation (NQ)	40595	Glycine oxidase
2113	402847	MMBJNONL_06948	13337	25	25	72500000	5	5	7		33245	UDP-N-acetylenolpyruvoylglucosamine reductase
1667	404152	MMBJNONL_08062	13316	37	37	1580000000	4	4	8	Deamidation (NQ)	10864	30S ribosomal protein S16
1783	403289	MMBJNONL_11765	13309	14	14	422000000	3	3	7		31934	2-hydroxy-6-oxo-2 4-heptadienoate hydrolase
1940	403076	MMBJNONL_08942	13308	13	13	0	5	1	6	Carbamidomethylation; Deamidation (NQ)	45787	Adenosylhomocysteinase
1544	403005	MMBJNONL_07123	13296	21	21	1650000000	4	4	9		28151	Dihydropteroate synthase
2490	404142	MMBJNONL_04454	13283	10	10	81100000	2	2	3		38710	hypothetical protein
2086	403466	MMBJNONL_09689	13281	22	22	0	4	1	5	Oxidation (M)	19523	50S ribosomal protein L6
1583	402703	MMBJNONL_03943	13278	26	26	573000000	5	4	9	Deamidation (NQ)	27971	hypothetical protein
1612	403137	MMBJNONL_09637	13278	25	25	277000000	3	3	8	Deamidation (NQ)	21079	Ribosome-recycling factor
1924	404168	MMBJNONL_05364	13276	21	21	1290000000	3	3	6	Deamidation (NQ)	13532	hypothetical protein
2110	402705	MMBJNONL_05375	13273	16	16	606000000	6	6	7	Carbamidomethylation; Deamidation (NQ)	63752	Trifunctional nucleotide phosphoesterase protein YfkN
1692	402752	MMBJNONL_05000	13266	24	24	0	4	1	7	Carbamidomethylation; Oxidation (M)	25486	putative N-acetyl-alpha-D-glucosaminyl L-malate deacetylase 2
1738	402924	MMBJNONL_13196	13213	16	16	1250000000	4	4	7		37907	Alcohol dehydrogenase
1863	403072	MMBJNONL_04941	13186	23	23	27000000	5	5	7		33093	Vitamin B12-binding protein
1731	402759	MMBJNONL_14099	13180	14	14	12000000	5	3	8	Carbamidomethylation; Deamidation (NQ)	56486	Intracellular exo-alpha-(1->5)-L-arabinofuranosidase
2433	403810	MMBJNONL_00305	13173	10	10	2080000	2	2	3	Deamidation (NQ)	32994	hypothetical protein
1507	402093	MMBJNONL_13464	13159	22	22	1350000000	8	8	10	Deamidation (NQ)	46776	Histidinol dehydrogenase
2496	404186	MMBJNONL_03940	13153	19	19	55100000	2	2	3	Deamidation (NQ)	26513	hypothetical protein
2091	404113	MMBJNONL_13782	13143	34	34	1230000000	2	2	5		9885	Endoribonuclease EndoA
2091	404114	MMBJNONL_08943	13143	30	30	1230000000	2	2	5		11211	Endoribonuclease EndoA
1906	403347	MMBJNONL_12161	13141	41	41	6030000000	3	3	6		10669	Altronate dehydratase
1648	402742	MMBJNONL_03311	13137	25	25	111000000	5	5	8	Carbamidomethylation; Deamidation (NQ)	36594	Glycerol-3-phosphate dehydrogenase [NAD(P)+]
1935	402785	MMBJNONL_04875	13133	6	6	17100000	4	1	6	Carbamidomethylation	91779	Leucine--tRNA ligase
2478	403256	MMBJNONL_06443	13128	12	12	327000000	3	3	3	Carbamidomethylation	42164	hypothetical protein
1815	402558	MMBJNONL_03687	13123	38	38	674000000	6	4	8		22040	Peptidoglycan-N-acetylglucosamine deacetylase
1506	402819	MMBJNONL_10544	13115	38	38	247000000	4	1	11	Carbamidomethylation; Deamidation (NQ)	12701	Anti-sigma F factor antagonist
2081	403429	MMBJNONL_00503	13113	9	9	896000000	3	3	5		44293	Aspartokinase
1638	402469	MMBJNONL_09416	13097	22	22	928000000	6	6	8	Deamidation (NQ)	32587	3-phenylpropionate-dihydrodiol/cinnamic acid-dihydrodiol dehydrogenase
1358	402461	MMBJNONL_02502	13087	17	17	2940000000	7	7	12		38049	putative xanthine dehydrogenase subunit A
1540	402902	MMBJNONL_10737	13080	67	67	127000000	4	2	9	Deamidation (NQ)	10368	hypothetical protein
1781	403268	MMBJNONL_04114	13068	56	56	140000000	4	4	7	Deamidation (NQ)	9679	Extracellular matrix regulatory protein A
2147	403083	MMBJNONL_07517	13064	34	34	271000000	4	4	5	Carbamidomethylation	23915	PTS-dependent dihydroxyacetone kinase ADP-binding subunit DhaL
1889	402899	MMBJNONL_05452	13062	43	43	3180000000	4	4	6		17281	Single-stranded DNA-binding protein A
1835	402831	MMBJNONL_10015	13061	25	25	157000000	4	4	6	Carbamidomethylation	18755	Protein-arginine kinase activator protein
2137	403547	MMBJNONL_05346	13060	25	25	538000000	3	3	6	Deamidation (NQ)	26327	hypothetical protein
1860	403050	MMBJNONL_03883	13060	23	23	1690000000	4	4	7	Deamidation (NQ)	34358	hypothetical protein
2250	403438	MMBJNONL_13779	13048	13	13	83700000	3	2	4	Deamidation (NQ)	36339	Sporulation protein YdcC
2298	404310	MMBJNONL_06904	13006	10	10	174000000	2	1	4		25859	L-ribulose-5-phosphate 4-epimerase UlaF
1547	403230	MMBJNONL_03310	13004	30	30	164000000	3	1	10	Deamidation (NQ)	14291	Glycine cleavage system H protein
1717	403184	MMBJNONL_12715	12992	12	12	706000000	3	2	7		32223	Acetaldehyde dehydrogenase
1717	403313	MMBJNONL_03233	12992	12	12	706000000	3	2	7		32480	Acetaldehyde dehydrogenase
1658	403057	MMBJNONL_10302	12991	19	19	576000000	4	3	8		35853	2-oxoisovalerate dehydrogenase subunit beta
2384	403596	MMBJNONL_01620	12985	26	26	181000000	3	3	5	Carbamidomethylation	20851	hypothetical protein
2393	403692	MMBJNONL_12943	12981	22	22	29200000	2	2	3		14828	Gamma-L-glutamyl-butirosin B gamma-glutamyl cyclotransferase
1913	403373	MMBJNONL_02177	12970	42	42	2110000000	3	3	6		9219	Exodeoxyribonuclease 7 small subunit
2062	403301	MMBJNONL_09879	12967	10	10	766000000	3	3	5		46815	putative sugar-binding periplasmic protein
2436	403854	MMBJNONL_08660	12964	9	9	12000000	2	1	3	Carbamidomethylation	31081	putative 3-hydroxybutyryl-CoA dehydrogenase
2077	403409	MMBJNONL_04703	12955	6	6	1550000000	3	3	5		47370	putative L-galactonate transporter
1871	403262	MMBJNONL_06264	12941	14	14	909000000	4	4	7	Carbamidomethylation	31695	Pantothenate synthetase
2407	403337	MMBJNONL_12505	12931	16	16	427000000	3	3	4	Carbamidomethylation; Deamidation (NQ)	38452	Nicotinate-nucleotide--dimethylbenzimidazole phosphoribosyltransferase
1743	402995	MMBJNONL_10568	12926	18	18	1470000000	4	4	7		30969	NAD kinase
2434	403838	MMBJNONL_00313	12917	7	7	162000000	2	2	3	Carbamidomethylation	42686	Beta-ketoadipyl-CoA thiolase
2352	403186	MMBJNONL_05880	12915	14	14	461000000	4	4	5		39734	Mannonate dehydratase
1736	402833	MMBJNONL_13047	12874	29	29	366000000	4	4	7	Carbamidomethylation	28709	3-oxoacyl-[acyl-carrier-protein] reductase FabG
1454	402964	MMBJNONL_04771	12871	30	30	0	5	1	10	Oxidation (M)	18322	hypothetical protein
1631	403372	MMBJNONL_03938	12869	22	22	853000000	3	3	8	Deamidation (NQ)	27753	NADP-dependent 3-hydroxy acid dehydrogenase YdfG
2021	403330	MMBJNONL_07663	12846	36	36	166000000	3	3	5		20882	Ribosome hibernation promotion factor
1336	402777	MMBJNONL_06413	12840	20	20	305000000	4	1	11	Deamidation (NQ)	30740	hypothetical protein
1659	403229	MMBJNONL_03160	12827	30	30	6500000	3	1	8		14140	Glycine cleavage system H protein
1460	402474	MMBJNONL_08765	12821	32	32	130000000	6	5	10	Carbamidomethylation	26312	3-oxoacyl-[acyl-carrier-protein] reductase FabG
1675	402821	MMBJNONL_10401	12814	17	17	29800000	4	3	8		29989	Putative sensory transducer protein YfmS
1768	402941	MMBJNONL_05264	12788	27	27	249000000	4	4	7		24309	hypothetical protein
1543	402925	MMBJNONL_01006	12778	26	26	1240000000	4	4	10		30116	Carboxymethylenebutenolidase
2401	404164	MMBJNONL_06971	12773	22	22	1370000000	2	2	4		16501	Anti-sigma F factor
1982	403352	MMBJNONL_11914	12771	25	25	429000000	3	3	5		21760	2-methoxy-6-polyprenyl-1 4-benzoquinol methylase mitochondrial
1571	402992	MMBJNONL_11115	12769	15	15	872000000	4	2	9	Deamidation (NQ)	41377	hypothetical protein
1679	402595	MMBJNONL_09624	12757	7	7	325000000	6	3	9	Carbamidomethylation; Deamidation (NQ)	99328	Translation initiation factor IF-2
2239	403331	MMBJNONL_02712	12752	19	19	228000000	3	3	4		28827	Putative heme-dependent peroxidase
2090	404112	MMBJNONL_03231	12748	18	18	457000000	2	2	5	Deamidation (NQ)	28420	2-hydroxyhexa-2 4-dienoate hydratase
2192	403185	MMBJNONL_04740	12723	9	9	644000000	3	3	4		69052	hypothetical protein
1372	403318	MMBJNONL_11656	12722	19	19	1030000000	4	2	11	Deamidation (NQ); Oxidation (M)	20380	Transcription termination/antitermination protein NusG
1846	403121	MMBJNONL_13929	12721	16	16	577000000	3	3	6		35499	hypothetical protein
2227	404292	MMBJNONL_06271	12717	9	9	281000000	3	2	4	Deamidation (NQ)	33368	hypothetical protein
2507	404255	MMBJNONL_09343	12716	5	5	525000000	2	2	3		69820	Cytochrome c oxidase subunit 1
2387	403620	MMBJNONL_09241	12698	51	51	670000	4	2	4		10671	Cell division protein ZapA
2151	403199	MMBJNONL_06961	12665	17	17	127000000	3	3	4		27889	Pyridoxal phosphate homeostasis protein
2097	404202	MMBJNONL_11079	12659	34	34	526000000	2	2	5		10615	30S ribosomal protein S15
2447	404160	MMBJNONL_01515	12653	8	8	114000000	2	2	3		37543	L-threonine 3-dehydrogenase
2024	403362	MMBJNONL_13720	12644	7	7	764000000	3	3	5	Carbamidomethylation	59387	Type II secretion system protein E
1595	402797	MMBJNONL_11104	12630	8	8	567000000	5	5	8	Deamidation (NQ)	72001	Chemotaxis protein CheA
1758	404229	MMBJNONL_04127	12629	10	10	973000000	3	3	7		30150	hypothetical protein
2088	403490	MMBJNONL_01945	12620	10	10	8340000	3	3	5	Deamidation (NQ)	59559	hypothetical protein
1839	403002	MMBJNONL_05478	12612	8	8	242000000	4	4	7		90357	DNA gyrase subunit A
1840	403016	MMBJNONL_13124	12606	18	18	1730000000	4	4	7		31722	Inositol-1-monophosphatase
1742	402978	MMBJNONL_02170	12605	28	28	1130000000	4	4	7	Deamidation (NQ)	19589	hypothetical protein
1628	403276	MMBJNONL_00883	12601	21	21	1550000000	4	4	9		22891	hypothetical protein
1905	403341	MMBJNONL_03296	12601	32	32	9370000000	3	3	6	Carbamidomethylation	8661	Dihydrolipoyllysine-residue acetyltransferase component of pyruvate dehydrogenase complex
1905	403342	MMBJNONL_12653	12601	32	32	9370000000	3	3	6	Carbamidomethylation	8590	Dihydrolipoyllysine-residue acetyltransferase component of pyruvate dehydrogenase complex
1739	402936	MMBJNONL_11006	12599	15	15	171000000	4	2	7		40891	hypothetical protein
1939	402979	MMBJNONL_03360	12581	17	17	1480000000	5	5	8	Deamidation (NQ)	37548	hypothetical protein
2184	403098	MMBJNONL_13091	12577	31	31	869000000	4	4	5		22217	RNA 2' 3'-cyclic phosphodiesterase
2001	402991	MMBJNONL_11745	12570	13	13	60200000	4	4	5	Deamidation (NQ)	46793	O-acetyl-L-homoserine sulfhydrylase
2004	403096	MMBJNONL_08751	12570	13	13	159000000	3	3	5	Carbamidomethylation	37381	1 3-propanediol dehydrogenase
1901	403312	MMBJNONL_08925	12535	12	12	6700000	4	2	6		36230	Putative competence-damage inducible protein
1456	403283	MMBJNONL_13740	12534	50	50	2340000000	5	5	11	Carbamidomethylation; Deamidation (NQ)	9939	hypothetical protein
1925	404212	MMBJNONL_09976	12530	30	30	981000000	2	1	6	Oxidation (M)	10248	30S ribosomal protein S17
1625	402963	MMBJNONL_02693	12530	32	32	156000000	4	1	9	Carbamidomethylation	12697	Anti-sigma F factor antagonist
1385	402939	MMBJNONL_11614	12517	36	36	605000000	4	1	11		13407	50S ribosomal protein L22
1575	405214	MMBJNONL_13737	12513	6	6	5170000000	1	1	9	Deamidation (NQ)	31615	hypothetical protein
2261	404115	MMBJNONL_11131	12500	25	25	242000000	2	1	4		14353	Flagellar basal body rod protein FlgB
1687	402709	MMBJNONL_02837	12499	16	16	85000000	5	5	8	Deamidation (NQ); Oxidation (M)	62732	Acetolactate synthase large subunit
2013	403181	MMBJNONL_04477	12496	12	12	1480000000	3	3	5	Oxidation (M)	38229	hypothetical protein
2295	404298	MMBJNONL_05520	12487	14	14	648000000	2	2	4		19365	ATP-dependent protease subunit ClpQ
2501	404214	MMBJNONL_10958	12478	26	26	115000000	2	2	3		17372	hypothetical protein
2166	403682	MMBJNONL_01337	12456	31	31	374000000	2	1	4		13319	Chemotaxis protein CheY
1907	403355	MMBJNONL_11611	12452	41	41	2010000000	3	3	6		11097	50S ribosomal protein L23
2479	403303	MMBJNONL_13156	12443	62	62	321000000	3	3	3	Carbamidomethylation; Deamidation (NQ)	8799	hypothetical protein
2479	403304	MMBJNONL_13942	12443	62	62	321000000	3	3	3	Carbamidomethylation; Deamidation (NQ)	8758	hypothetical protein
2003	403085	MMBJNONL_00592	12434	11	11	35500000	4	2	6		41686	Protein RecA
1920	403483	MMBJNONL_03456	12432	18	18	61100000	3	3	6	Deamidation (NQ)	27098	4-oxalmesaconate hydratase
2272	404167	MMBJNONL_12700	12431	6	6	2300000	2	1	4		48475	UDP-N-acetylmuramoyl-tripeptide--D-alanyl-D-alanine ligase
1986	403485	MMBJNONL_01971	12402	5	5	23200000	3	2	5		97945	Pyruvate phosphate dikinase
2196	403344	MMBJNONL_06954	12381	8	8	486000000	4	4	5		47931	Cell division protein FtsA
1851	402529	MMBJNONL_07297	12369	17	17	1230000000	6	6	7	Deamidation (NQ)	48244	putative zinc protease
1970	403052	MMBJNONL_13425	12356	6	6	236000000	3	3	5	Deamidation (NQ)	98296	Calcium-transporting ATPase
2057	403247	MMBJNONL_00669	12355	57	57	3690000000	3	3	5	Deamidation (NQ)	9300	2-iminobutanoate/2-iminopropanoate deaminase
1716	403160	MMBJNONL_00718	12333	20	20	2990000000	3	2	8		24722	Lactate utilization protein C
2038	403862	MMBJNONL_13208	12283	21	21	599000000	2	2	5		22268	Acetone carboxylase gamma subunit
1957	403149	MMBJNONL_07031	12268	16	16	71800000	3	3	6	Deamidation (NQ)	33433	Manganese-binding lipoprotein MntA
1699	403495	MMBJNONL_02594	12262	16	16	0	3	1	8	Deamidation (NQ)	26237	putative oxidoreductase
2389	403633	MMBJNONL_13841	12240	20	20	1150000000	3	3	4	Carbamidomethylation; Deamidation (NQ)	35136	Alcohol dehydrogenase
2002	403070	MMBJNONL_12197	12227	13	13	2500000	4	2	6		43005	Transaminase BacF
2075	403405	MMBJNONL_05878	12226	14	14	803000000	3	3	5		27376	hypothetical protein
1908	403356	MMBJNONL_07736	12216	6	6	523000000	3	3	6		73156	Acetyl-coenzyme A synthetase
1470	403020	MMBJNONL_12105	12214	11	11	15000000	4	2	10	Carbamidomethylation; Oxidation (M)	52347	Glutarate-semialdehyde dehydrogenase
2066	403335	MMBJNONL_13278	12209	12	12	794000000	3	3	5	Carbamidomethylation	32551	Nucleotide-binding protein
2066	403336	MMBJNONL_02766	12209	12	12	794000000	3	3	5	Carbamidomethylation	32471	Nucleotide-binding protein
1752	403191	MMBJNONL_03268	12202	14	14	1630000000	3	3	7		27162	4-hydroxy-tetrahydrodipicolinate reductase
[truncated: 1,686 more rows]

## Sheet: Protein IDs secretome compost
Protein Group	Protein ID	Accession	-10lgP	Coverage (%)	Coverage (%) Sample 13-17	Area Sample 13-17	#Peptides	#Unique	#Spec Sample 13-17	PTM	Avg. Mass	Description
1	401231	MMBJNONL_04683	36393	35	35	3740600000000	18	12	107	Deamidation (NQ); Oxidation (M)	64364	hypothetical protein
2	401300	MMBJNONL_12993	32023	31	31	6713600000000	13	9	101	Deamidation (NQ); Oxidation (M)	45573	Maltose/maltodextrin-binding periplasmic protein
4	402172	MMBJNONL_13699	24031	5	5	14135000000000	6	6	90	Deamidation (NQ); Oxidation (M)	115403	hypothetical protein
5	401298	MMBJNONL_01922	31841	41	41	3798200000000	13	13	78	Deamidation (NQ); Oxidation (M)	38105	D-xylose-binding periplasmic protein
7	401264	MMBJNONL_14125	27592	27	27	192570000000	12	8	62	Deamidation (NQ); Oxidation (M)	45574	hypothetical protein
8	402600	MMBJNONL_07658	22071	10	10	9671400000000	3	3	58	Deamidation (NQ)	33692	Flagellin
9	401202	MMBJNONL_14124	31661	18	18	86970000000	19	15	51	Carbamidomethylation; Deamidation (NQ); Oxidation (M)	140550	hypothetical protein
11	401269	MMBJNONL_04684	30734	32	32	493370000000	16	10	47	Deamidation (NQ); Oxidation (M)	65851	hypothetical protein
12	401628	MMBJNONL_13880	26239	41	41	223320000000	7	2	45	Carbamidomethylation; Oxidation (M)	24625	hypothetical protein
13	401217	MMBJNONL_05855	28664	20	20	685320000000	11	11	42	Deamidation (NQ); Oxidation (M)	68247	Oligopeptide-binding protein AppA
14	401326	MMBJNONL_07721	27695	22	22	37986000000	11	5	40	Deamidation (NQ); Oxidation (M)	64776	Oligopeptide-binding protein OppA
17	401212	MMBJNONL_04498	29149	33	33	132480000000	13	5	27	Carbamidomethylation; Deamidation (NQ); Oxidation (M)	50174	Dihydrolipoyl dehydrogenase
19	401422	MMBJNONL_10757	27517	22	22	41550000000	10	10	26	Deamidation (NQ); Oxidation (M)	47324	sn-glycerol-3-phosphate-binding periplasmic protein UgpB
18	401213	MMBJNONL_01689	30049	46	46	209720000000	16	16	25	Deamidation (NQ); Oxidation (M)	41949	Leu/Ile/Val-binding protein
20	402369	MMBJNONL_10867	22282	18	18	665310000000	5	5	23	Deamidation (NQ); Oxidation (M)	64027	Xanthomonalisin
21	402893	MMBJNONL_05225	21827	17	17	415340000000	4	4	22	Deamidation (NQ)	21160	hypothetical protein
23	401145	MMBJNONL_04556	22850	26	26	10878000000	10	2	20	Carbamidomethylation; Deamidation (NQ)	50123	Dihydrolipoyl dehydrogenase
15	402092	MMBJNONL_07072	29041	12	12	143750000000	10	4	20	Carbamidomethylation; Deamidation (NQ); Oxidation (M)	91271	hypothetical protein
24	402685	MMBJNONL_06181	23094	43	43	116070000000	10	10	18	Deamidation (NQ)	23971	hypothetical protein
25	401149	MMBJNONL_04722	20998	24	24	30992000000	13	13	17	Carbamidomethylation; Oxidation (M)	60679	Malate synthase A
27	401331	MMBJNONL_10360	21442	13	13	214450000000	8	7	17		79763	hypothetical protein
26	401167	MMBJNONL_13743	25836	27	27	123470000000	11	11	17		56237	1-pyrroline-5-carboxylate dehydrogenase 2
31	401983	MMBJNONL_03028	18905	14	14	465630000000	5	5	14	Carbamidomethylation	36454	hypothetical protein
30	402359	MMBJNONL_05223	18202	24	24	126560000000	4	4	14	Deamidation (NQ); Oxidation (M)	27924	hypothetical protein
38	403305	MMBJNONL_05023	15482	27	27	115690000000	3	3	13	Oxidation (M)	11706	Thioredoxin
36	403227	MMBJNONL_05488	15135	4	4	1152400000000	2	2	13	Deamidation (NQ); Oxidation (M)	80378	hypothetical protein
35	401351	MMBJNONL_05707	24218	27	27	56128000000	11	9	13	Oxidation (M)	50247	hypothetical protein
32	401503	MMBJNONL_06113	22449	22	22	62652000000	9	9	13	Carbamidomethylation; Oxidation (M)	47148	Glucose-6-phosphate isomerase
34	401445	MMBJNONL_06847	23089	57	57	74284000000	10	10	13	Carbamidomethylation; Deamidation (NQ); Oxidation (M)	27193	Bifunctional PGK/TIM
33	402903	MMBJNONL_07515	22370	13	13	18480000000	6	6	13		64357	Xanthomonalisin
37	402183	MMBJNONL_10021	21887	29	29	97919000000	8	8	13	Deamidation (NQ); Oxidation (M)	28359	Glutamine-binding periplasmic protein
38	402901	MMBJNONL_12001	15482	27	27	115690000000	3	3	13	Oxidation (M)	11720	Thioredoxin
44	403964	MMBJNONL_05113	17643	10	10	344850000000	2	2	12	Deamidation (NQ)	18770	hypothetical protein
40	401955	MMBJNONL_05964	17619	17	17	57072000000	6	6	12	Deamidation (NQ); Oxidation (M)	48242	Cyclodextrin-binding protein
42	401333	MMBJNONL_07732	19359	9	9	85551000000	8	8	12		97920	hypothetical protein
43	401283	MMBJNONL_10062	15680	5	5	112570000000	5	5	12		91912	hypothetical protein
44	405205	MMBJNONL_13722	17643	10	10	344850000000	2	2	12	Deamidation (NQ)	18615	hypothetical protein
49	401508	MMBJNONL_00306	18006	16	16	52983000000	8	8	11	Oxidation (M)	62788	Oligopeptide-binding protein AppA
53	402363	MMBJNONL_03029	16260	17	17	240410000000	3	3	11	Deamidation (NQ)	18064	hypothetical protein
45	401900	MMBJNONL_06101	18991	20	20	125480000000	8	8	11		42909	Cardiolipin synthase A
46	401223	MMBJNONL_06138	18082	22	22	37568000000	8	8	11	Deamidation (NQ); Oxidation (M)	56881	Glutathione-binding protein GsiB
47	401832	MMBJNONL_10676	22376	28	28	12731000000	7	3	11	Deamidation (NQ); Oxidation (M)	30915	Flagellin
52	401607	MMBJNONL_10890	19269	13	13	115920000000	6	2	11		37042	Membrane lipoprotein TmpC
55	401889	MMBJNONL_09342	17616	34	34	73739000000	7	7	10	Oxidation (M)	33726	Cytochrome c oxidase subunit 2
54	401522	MMBJNONL_11724	16894	28	28	4105000000	7	7	10		31645	Polyamine aminopropyltransferase
62	405204	MMBJNONL_03006	14605	17	17	1006400000000	2	2	9		18307	hypothetical protein
58	402372	MMBJNONL_05802	16432	14	14	92528000000	4	3	9		27506	hypothetical protein
64	401215	MMBJNONL_03241	15839	18	18	13391000000	8	8	8	Oxidation (M)	53137	Glutamine synthetase
66	401788	MMBJNONL_05185	18631	42	42	70635000000	6	6	8		18764	DNA protection during starvation protein
65	401261	MMBJNONL_06048	16511	18	18	12752000000	6	6	8	Deamidation (NQ); Oxidation (M)	40040	Phosphoserine aminotransferase
60	401601	MMBJNONL_12874	18173	24	24	22062000000	6	6	8		27168	hypothetical protein
67	401840	MMBJNONL_12982	15451	17	17	2032000000	5	5	8		37587	HTH-type transcriptional repressor PurR
76	403739	MMBJNONL_02580	9760	22	22	23897000000	2	2	7	Deamidation (NQ); Oxidation (M)	15965	hypothetical protein
72	401516	MMBJNONL_04162	19519	15	15	17313000000	6	6	7	Oxidation (M)	57838	hypothetical protein
50	401585	MMBJNONL_04554	18933	21	21	144510000000	5	5	7	Oxidation (M)	35824	Pyruvate dehydrogenase E1 component subunit beta
71	401427	MMBJNONL_05163	17135	11	11	11161000000	6	6	7		92180	Biosynthetic peptidoglycan transglycosylase
69	402149	MMBJNONL_07045	17896	43	43	46992000000	6	6	7		19910	Cytochrome b6-f complex iron-sulfur subunit
78	412180	MMBJNONL_08581	16355	11	11	163000000	5	5	7	Deamidation (NQ)	64359	hypothetical protein
77	401903	MMBJNONL_10668	18429	37	37	16149000000	6	6	7	Carbamidomethylation; Oxidation (M)	23651	Transaldolase
77	401789	MMBJNONL_11713	18429	37	37	16149000000	6	6	7	Carbamidomethylation; Oxidation (M)	23245	Transaldolase
74	401523	MMBJNONL_12873	15879	22	22	21562000000	5	5	7	Carbamidomethylation	36363	hypothetical protein
73	401388	MMBJNONL_13075	15299	28	28	16133000000	7	7	7	Carbamidomethylation; Oxidation (M)	38765	Putative aminopeptidase YsdC
71	401247	MMBJNONL_13769	17135	11	11	11161000000	6	6	7		91981	Biosynthetic peptidoglycan transglycosylase
70	401540	MMBJNONL_13812	17046	22	22	12892000000	7	5	7	Deamidation (NQ)	43930	A-type flagellin
47	402602	MMBJNONL_01587	19321	13	13	170750000000	4	4	6		28590	hypothetical protein
60	412181	MMBJNONL_02125	16486	11	11	22391000000	5	4	6	Oxidation (M)	66229	hypothetical protein
85	402062	MMBJNONL_03022	16675	17	17	26535000000	5	5	6	Carbamidomethylation; Oxidation (M)	38825	hypothetical protein
86	402572	MMBJNONL_03030	9674	4	4	43779000000	2	2	6	Deamidation (NQ); Oxidation (M)	60102	hypothetical protein
54	401766	MMBJNONL_04495	18477	15	15	187460000000	4	4	6	Oxidation (M)	40265	Pyruvate dehydrogenase E1 component subunit alpha
87	401438	MMBJNONL_04496	16570	17	17	30183000000	6	6	6		35765	Pyruvate dehydrogenase E1 component subunit beta
57	401871	MMBJNONL_04553	19857	13	13	12510000000	5	5	6		40394	Pyruvate dehydrogenase E1 component subunit alpha
88	401902	MMBJNONL_04842	15788	23	23	2511000000	4	4	6	Carbamidomethylation	17446	putative flavin reductase
91	402808	MMBJNONL_06277	11822	7	7	16272000000	3	3	6		37305	hypothetical protein
56	401349	MMBJNONL_06812	16578	9	9	113960000000	3	3	6	Oxidation (M)	47921	Isocitrate dehydrogenase [NADP]
64	405355	MMBJNONL_08055	15437	28	28	184110000000	3	3	6		8978	Acyl carrier protein
60	401357	MMBJNONL_09916	16694	13	13	143520000000	3	3	6	Oxidation (M)	33232	Malate dehydrogenase
82	401308	MMBJNONL_09917	10220	11	11	12724000000	6	6	6		48064	Isocitrate dehydrogenase [NADP]
84	401399	MMBJNONL_11067	14956	20	20	14218000000	5	5	6	Carbamidomethylation; Oxidation (M)	32198	2-(hydroxymethyl)glutarate dehydrogenase
90	403298	MMBJNONL_12475	15141	11	11	38596000000	3	2	6	Deamidation (NQ)	40337	Phosphate-binding protein PstS 1
81	403210	MMBJNONL_13107	13559	27	27	26377000000	4	4	6	Oxidation (M)	16667	Protein YhfA
64	405354	MMBJNONL_13397	15437	28	28	184110000000	3	3	6		8978	Acyl carrier protein
89	403250	MMBJNONL_13717	15871	25	25	115490000000	3	3	6	Deamidation (NQ)	15057	Aspartate 1-decarboxylase
97	412184	MMBJNONL_00970	15824	8	8	36592000000	4	4	5	Deamidation (NQ)	68305	Xanthomonalisin
80	401444	MMBJNONL_03827	14752	11	11	27373000000	4	2	5		49007	hypothetical protein
95	401368	MMBJNONL_04497	16413	11	11	86237000000	3	3	5		47105	Dihydrolipoyllysine-residue acetyltransferase component of pyruvate dehydrogenase complex
74	408411	MMBJNONL_04546	13337	23	23	38504000000	3	3	5		17113	hypothetical protein
65	401186	MMBJNONL_04772	15877	5	5	3563000000	4	4	5		110541	Putative formate dehydrogenase
93	401249	MMBJNONL_05835	16603	13	13	30753000000	5	3	5		49426	hypothetical protein
94	401467	MMBJNONL_06846	10415	7	7	13101000000	4	4	5		56897	2 3-bisphosphoglycerate-independent phosphoglycerate mutase
98	401403	MMBJNONL_07314	11223	14	14	16338000000	3	3	5	Carbamidomethylation; Deamidation (NQ); Oxidation (M)	31287	putative protein YisK
99	404273	MMBJNONL_10093	12120	7	7	2326000000	2	2	5	Oxidation (M)	38251	hypothetical protein
92	401661	MMBJNONL_12029	14630	17	17	6617300000	4	4	5	Carbamidomethylation; Oxidation (M)	34341	Thioredoxin reductase
65	401177	MMBJNONL_12484	15877	5	5	3563000000	4	4	5		110728	Putative formate dehydrogenase
108	412254	MMBJNONL_01486	10638	11	11	4235500000	3	3	4	Deamidation (NQ); Oxidation (M)	47258	hypothetical protein
103	402178	MMBJNONL_01796	11681	18	18	3861700000	4	4	4	Deamidation (NQ)	41769	Leucine- isoleucine- valine- threonine- and alanine-binding protein
113	403490	MMBJNONL_01945	14741	6	6	43735000000	3	3	4		59559	hypothetical protein
93	410796	MMBJNONL_05174	15084	25	25	14543000000	4	4	4		22112	hypothetical protein
107	401798	MMBJNONL_05876	10134	23	23	17808000000	4	4	4		18086	hypothetical protein
85	401148	MMBJNONL_06042	12489	5	5	334000000	3	3	4	Oxidation (M)	87969	Acetone carboxylase alpha subunit
111	402360	MMBJNONL_06632	15125	34	34	40216000000	4	4	4		13575	2-iminobutanoate/2-iminopropanoate deaminase
78	412182	MMBJNONL_07038	17688	18	18	168450000000	3	3	4		34318	hypothetical protein
112	403431	MMBJNONL_07075	13092	26	26	13274000000	3	3	4		23933	hypothetical protein
111	402177	MMBJNONL_07150	15125	35	35	40216000000	4	4	4		13401	2-iminobutanoate/2-iminopropanoate deaminase
86	403613	MMBJNONL_07659	15309	3	3	1927100000000	2	2	4		94830	hypothetical protein
76	401129	MMBJNONL_08044	15596	10	10	70299000000	3	3	4	Oxidation (M)	44238	hypothetical protein
106	401886	MMBJNONL_08495	13981	12	12	1596000000	4	4	4	Carbamidomethylation	36752	hypothetical protein
102	402191	MMBJNONL_09075	15367	17	17	25779000000	4	4	4		32173	hypothetical protein
77	401132	MMBJNONL_09672	15861	12	12	93635000000	4	4	4		43716	Elongation factor Tu
77	401133	MMBJNONL_11606	15861	12	12	93635000000	4	4	4		43673	Elongation factor Tu
101	401325	MMBJNONL_11915	10241	12	12	17632000000	4	4	4	Deamidation (NQ)	58070	Pseudomonalisin
100	401180	MMBJNONL_11916	13622	6	6	4635500000	4	4	4		85698	5-methyltetrahydropteroyltriglutamate--homocysteine methyltransferase
109	403178	MMBJNONL_12027	10683	25	25	20365000000	3	3	4		16325	hypothetical protein
105	401163	MMBJNONL_12766	9240	7	7	2587500000	3	3	4	Deamidation (NQ)	84429	Carbon monoxide dehydrogenase large chain
96	402649	MMBJNONL_13161	9615	15	15	14429000000	3	3	4	Oxidation (M)	26714	hypothetical protein
100	412272	MMBJNONL_00330	10252	5	5	17876000000	2	2	3	Deamidation (NQ)	69776	hypothetical protein
105	412193	MMBJNONL_00425	12729	14	14	291810000000	2	2	3		15939	Cytochrome c-type biogenesis protein CcmE
118	403887	MMBJNONL_00457	13646	13	13	47805000000	3	3	3		31857	hypothetical protein
118	403542	MMBJNONL_01632	9896	7	7	26279000000	2	2	3	Oxidation (M)	28355	hypothetical protein
112	402409	MMBJNONL_02107	10508	13	13	38951000000	2	2	3		22036	ATP-dependent Clp protease proteolytic subunit
114	401895	MMBJNONL_02225	11061	9	9	19565000000	2	2	3	Oxidation (M)	31078	Succinate--CoA ligase [ADP-forming] subunit alpha
127	401526	MMBJNONL_02531	16010	9	9	181000000	3	3	3		40460	CdaA regulatory protein CdaR
105	401602	MMBJNONL_02839	16317	12	12	21419000000	3	3	3	Carbamidomethylation	34510	Branched-chain-amino-acid aminotransferase
121	402858	MMBJNONL_03021	13451	31	31	97270000	3	3	3		15511	hypothetical protein
127	401493	MMBJNONL_03871	11694	6	6	2606200000	3	3	3		61336	Oligopeptide-binding protein AppA
128	401332	MMBJNONL_03918	9206	8	8	4174700000	3	3	3		75491	Assimilatory nitrate reductase catalytic subunit
94	401128	MMBJNONL_04696	16182	9	9	30801000000	3	2	3		53765	Phenylacetaldehyde dehydrogenase
120	401894	MMBJNONL_04707	9609	12	12	7953400000	2	2	3		20938	Alkyl hydroperoxide reductase C
125	402190	MMBJNONL_04762	8875	39	39	5017300000	3	3	3		10501	10 kDa chaperonin
96	401465	MMBJNONL_05733	12557	10	10	31309000000	3	3	3		43479	NADH dehydrogenase-like protein
104	402390	MMBJNONL_05881	14191	9	9	27711000000	3	3	3		22064	KHG/KDPG aldolase
117	402046	MMBJNONL_05896	11014	12	12	6906900000	3	3	3		39974	hypothetical protein
123	403497	MMBJNONL_06103	8923	8	8	1908200000	3	3	3		47594	sn-glycerol-3-phosphate-binding periplasmic protein UgpB
126	401356	MMBJNONL_06259	8858	9	9	28900000	3	3	3		33949	1-deoxyxylulose-5-phosphate synthase YajO
122	403408	MMBJNONL_06743	12113	11	11	4578800000	3	2	3		39589	Phosphate-binding protein PstS 1
133	402616	MMBJNONL_07376	9057	4	4	52737000000	2	2	3		29078	Flagellin
108	402049	MMBJNONL_07530	13867	8	8	14443000000	3	3	3		40142	Leucine- isoleucine- valine- threonine- and alanine-binding protein
98	401614	MMBJNONL_07715	11431	9	9	29794000000	2	2	3	Oxidation (M)	33770	Manganese-dependent inorganic pyrophosphatase
115	401165	MMBJNONL_07966	12555	5	5	2744300000	3	3	3		72052	Acetyl-coenzyme A synthetase
130	401415	MMBJNONL_08156	7681	10	10	5240300000	3	3	3		35349	hypothetical protein
111	402384	MMBJNONL_08923	13107	26	26	78862000000	2	2	3		10530	10 kDa chaperonin
131	402236	MMBJNONL_09303	6586	20	20	6842700000	2	2	3	Deamidation (NQ)	13582	NADPH-dependent 7-cyano-7-deazaguanine reductase
88	404647	MMBJNONL_10064	12425	15	15	58312000000	3	3	3		25152	hypothetical protein
93	401243	MMBJNONL_10387	12230	4	4	48212000000	2	2	3		66150	Chaperone protein DnaK
93	401237	MMBJNONL_10709	12230	4	4	48212000000	2	2	3		65940	Chaperone protein DnaK
96	401286	MMBJNONL_10721	12557	10	10	31309000000	3	3	3		45979	NADH dehydrogenase-like protein
113	404123	MMBJNONL_10957	12789	10	10	42814000000	2	2	3	Oxidation (M)	22481	hypothetical protein
117	402126	MMBJNONL_11051	11974	26	26	580520000000	3	3	3		18435	hypothetical protein
124	402214	MMBJNONL_11090	8812	23	23	7264400000	3	3	3		14289	Lactoylglutathione lyase
114	401741	MMBJNONL_11141	11061	9	9	19565000000	2	2	3	Oxidation (M)	31138	Succinate--CoA ligase [ADP-forming] subunit alpha
87	401303	MMBJNONL_11142	13207	11	11	25775000000	3	3	3		41177	Succinate--CoA ligase [ADP-forming] subunit beta
119	401722	MMBJNONL_11751	8461	12	12	285400000	3	3	3	Deamidation (NQ)	32444	6-phosphogluconate dehydrogenase NAD(+)-dependent decarboxylating
129	402188	MMBJNONL_11836	8457	11	11	1563900000	3	3	3		37924	D-xylose-binding periplasmic protein
101	401616	MMBJNONL_12857	13129	9	9	28083000000	3	3	3		42943	Oligosaccharides import ATP-binding protein MsmX
110	401295	MMBJNONL_13043	11972	9	9	20242000000	3	3	3		34794	L-glyceraldehyde 3-phosphate reductase
131	402228	MMBJNONL_13051	6586	20	20	6842700000	2	2	3	Deamidation (NQ)	13612	NADPH-dependent 7-cyano-7-deazaguanine reductase
102	401877	MMBJNONL_13140	15208	17	17	102270000000	3	3	3		24089	Superoxide dismutase [Mn]
121	401397	MMBJNONL_13703	9500	5	5	6984300000	3	3	3		75460	Chromosome partition protein Smc
111	402383	MMBJNONL_13801	13107	26	26	78862000000	2	2	3		10530	10 kDa chaperonin
116	401536	MMBJNONL_14034	11244	9	9	3684600000	3	3	3		41310	Leucine-specific-binding protein
149	401686	MMBJNONL_00494	10728	9	9	28993000000	2	2	2		35190	Spore germination protein GerM
120	401846	MMBJNONL_01958	10663	9	9	28599000000	2	2	2		27469	(S)-1-Phenylethanol dehydrogenase
145	401884	MMBJNONL_01963	7612	15	15	4181400000	2	2	2	Oxidation (M)	17026	putative protein YjoA
139	401389	MMBJNONL_02519	7410	6	6	1109400000	2	2	2	Carbamidomethylation; Deamidation (NQ)	34604	DNA-directed RNA polymerase subunit alpha
125	401321	MMBJNONL_02557	13120	7	7	19312000000	2	2	2		38239	NADP-dependent alcohol dehydrogenase C 2
162	401907	MMBJNONL_02899	8005	7	7	1404300000	2	2	2		31707	4-hydroxy-tetrahydrodipicolinate synthase
147	402089	MMBJNONL_02913	7366	2	2	1545000000	2	2	2	Carbamidomethylation	94697	Translation initiation factor IF-2
158	402863	MMBJNONL_02999	8402	23	23	10419000000	2	2	2	Deamidation (NQ)	13289	hypothetical protein
150	404171	MMBJNONL_03000	12717	3	3	9086700000	2	2	2	Carbamidomethylation	75891	hypothetical protein
86	402764	MMBJNONL_03059	7910	21	21	5130300000	2	2	2		9963	hypothetical protein
152	403229	MMBJNONL_03160	8138	19	19	897990000	2	2	2		14140	Glycine cleavage system H protein
154	403341	MMBJNONL_03296	8376	23	23	4807800000	2	2	2		8661	Dihydrolipoyllysine-residue acetyltransferase component of pyruvate dehydrogenase complex
152	403230	MMBJNONL_03310	8138	19	19	897990000	2	2	2		14291	Glycine cleavage system H protein
167	401455	MMBJNONL_03582	7225	5	5	902700000	2	2	2	Carbamidomethylation	38143	NADP-dependent alcohol dehydrogenase C 2
130	401299	MMBJNONL_03623	11685	7	7	32579000000	2	2	2		35935	Glyceraldehyde-3-phosphate dehydrogenase
148	401301	MMBJNONL_03998	5894	4	4	7119700000	2	2	2		49191	hypothetical protein
141	406519	MMBJNONL_04194	7503	6	6	5142700000	2	2	2		40903	S-layer protein sap
65	401494	MMBJNONL_04555	12946	5	5	12600000	2	2	2		47666	Dihydrolipoyllysine-residue acetyltransferase component of pyruvate dehydrogenase complex
131	401775	MMBJNONL_04570	9422	5	5	25364000000	2	2	2		48064	hypothetical protein
140	401512	MMBJNONL_04677	6789	6	6	3193600000	2	2	2		33739	Manganese-dependent inorganic pyrophosphatase
141	401795	MMBJNONL_04685	11865	19	19	14086000000	2	2	2		16631	hypothetical protein
151	403075	MMBJNONL_04822	7391	6	6	3740900000	2	2	2	Deamidation (NQ)	45781	Serine protease Do-like HtrA
147	401767	MMBJNONL_04994	12437	7	7	39593000000	2	2	2		34445	Thioredoxin reductase
156	401665	MMBJNONL_05032	7118	9	9	2506900000	2	2	2		31746	Glyoxal reductase
159	403109	MMBJNONL_05144	8104	4	4	8793900000	2	2	2		83646	hypothetical protein
140	401624	MMBJNONL_05200	12102	10	10	18983000000	2	2	2		32740	Aldo-keto reductase IolS
152	402308	MMBJNONL_05650	9888	8	8	2409000000	2	2	2		34657	HTH-type transcriptional repressor PurR
130	401297	MMBJNONL_05870	11685	7	7	32579000000	2	2	2		35881	Glyceraldehyde-3-phosphate dehydrogenase
158	403775	MMBJNONL_05946	9672	4	4	13335000000	2	2	2		44359	hypothetical protein
146	404931	MMBJNONL_05960	8091	3	3	2943500000	2	2	2		58192	hypothetical protein
75	401169	MMBJNONL_05973	8108	4	4	316600000	2	2	2		60739	Malate synthase A
136	401158	MMBJNONL_06043	7280	3	3	1931100000	2	2	2		78668	Acetone carboxylase beta subunit
155	402933	MMBJNONL_06147	6826	15	15	2804600000	2	2	2		11991	Cyclic di-AMP receptor A
143	401258	MMBJNONL_06153	6495	3	3	327500000	2	2	2	Carbamidomethylation	74052	Methionine--tRNA ligase
157	402247	MMBJNONL_06215	7713	8	8	2320200000	2	2	2	Deamidation (NQ)	34732	Vitamin B12-binding protein
153	405739	MMBJNONL_06229	8902	14	14	870340000	2	2	2		14705	Aspartate 1-decarboxylase
160	403317	MMBJNONL_06512	10412	17	17	1458100000	2	2	2		17121	Flavin-dependent monooxygenase reductase subunit HsaB
155	402934	MMBJNONL_06580	6826	15	15	2804600000	2	2	2		12023	Cyclic di-AMP receptor A
143	401417	MMBJNONL_06586	6495	3	3	327500000	2	2	2	Carbamidomethylation	73790	Methionine--tRNA ligase
161	402266	MMBJNONL_06611	10790	7	7	9765900000	2	2	2	Oxidation (M)	45477	hypothetical protein
166	401778	MMBJNONL_06793	8870	15	15	9531700000	2	2	2		24551	hypothetical protein
151	401643	MMBJNONL_07048	10467	8	8	9163300000	2	2	2		33418	Malate dehydrogenase
151	404263	MMBJNONL_07498	10131	7	7	3049000000	2	2	2		44512	Cardiolipin synthase A
162	401586	MMBJNONL_07641	10704	8	8	15319000000	2	2	2		30063	hypothetical protein
158	402872	MMBJNONL_07656	14506	4	4	16232000000	2	2	2		64124	hypothetical protein
144	401980	MMBJNONL_07667	11959	11	11	4198600000	2	2	2		23665	Kynurenine formamidase
122	401242	MMBJNONL_07801	9831	2	2	23422000000	2	2	2		83100	hypothetical protein
150	402787	MMBJNONL_07823	12381	15	15	28471000000	2	2	2		21122	ATP-dependent Clp protease proteolytic subunit
150	402786	MMBJNONL_07972	12381	15	15	28471000000	2	2	2		21122	ATP-dependent Clp protease proteolytic subunit
153	402160	MMBJNONL_08010	7934	14	14	89121000000	2	2	2		19634	Septum site-determining protein DivIVA
148	402512	MMBJNONL_08037	13151	4	4	41527000000	2	2	2		68019	Serine/threonine-protein kinase PrkC
136	402267	MMBJNONL_08188	8521	5	5	14772000000	2	2	2		44864	Aliphatic amidase expression-regulating protein
73	402883	MMBJNONL_08335	11233	17	17	19156000000	2	2	2	Carbamidomethylation	16599	Protein YhfA
92	401140	MMBJNONL_08922	8142	5	5	26252000000	2	2	2	Oxidation (M)	57092	60 kDa chaperonin
141	401318	MMBJNONL_09215	10404	5	5	14775000000	2	2	2	Carbamidomethylation	43657	Myo-inositol 2-dehydrogenase
137	402200	MMBJNONL_09219	8325	6	6	15304000000	2	2	2		36639	putative mannose-6-phosphate isomerase GmuF
132	401754	MMBJNONL_09680	11362	12	12	1181000000	2	2	2		25079	30S ribosomal protein S3
163	401631	MMBJNONL_09802	5400	6	6	4331400000	2	2	2		42612	Formamidase
144	403334	MMBJNONL_11052	9227	8	8	61260000	2	2	2	Oxidation (M)	33843	hypothetical protein
162	401517	MMBJNONL_11070	8005	7	7	1404300000	2	2	2		31609	4-hydroxy-tetrahydrodipicolinate synthase
147	402004	MMBJNONL_11084	7366	2	2	1545000000	2	2	2	Carbamidomethylation	98257	Translation initiation factor IF-2
139	401876	MMBJNONL_11190	14089	6	6	2626000000	2	2	2		58108	Heme-binding protein A
132	401753	MMBJNONL_11615	11362	12	12	1181000000	2	2	2		25093	30S ribosomal protein S3
160	401785	MMBJNONL_11691	9325	16	16	9227400000	2	2	2		20463	ATP synthase subunit delta
138	402885	MMBJNONL_11931	10186	11	11	19155000000	2	2	2		22214	Signal peptidase I T
147	401553	MMBJNONL_11972	14495	7	7	4865000000	2	2	2		47811	Dihydrolipoyllysine-residue acetyltransferase component of pyruvate dehydrogenase complex
156	401519	MMBJNONL_11991	7118	9	9	2506900000	2	2	2		31663	Glyoxal reductase
121	401238	MMBJNONL_12192	12409	4	4	32083000000	2	2	2		73665	Transketolase
73	401623	MMBJNONL_12207	10477	8	8	1491100000	2	2	2	Carbamidomethylation	38861	Putative aminopeptidase YsdC
123	412183	MMBJNONL_12265	12049	13	13	21088000000	2	2	2		36960	hypothetical protein
114	402043	MMBJNONL_12483	12473	14	14	17376000000	2	2	2		18408	hypothetical protein
118	401404	MMBJNONL_12502	16068	11	11	44237000000	2	2	2		34886	Vitamin B12-binding protein
154	403342	MMBJNONL_12653	8376	23	23	4807800000	2	2	2		8590	Dihydrolipoyllysine-residue acetyltransferase component of pyruvate dehydrogenase complex
137	401942	MMBJNONL_12805	9926	9	9	1823500000	2	2	2		25940	putative protein YcgM
138	401688	MMBJNONL_12867	13045	9	9	1533600000	2	2	2	Carbamidomethylation	36952	Putative mannose-6-phosphate isomerase YvyI
141	401319	MMBJNONL_12871	10404	5	5	14775000000	2	2	2	Carbamidomethylation	43502	Myo-inositol 2-dehydrogenase
121	401151	MMBJNONL_13172	12409	4	4	32083000000	2	2	2		73035	Transketolase
153	402349	MMBJNONL_13443	7934	14	14	89121000000	2	2	2		19648	Septum site-determining protein DivIVA
159	401666	MMBJNONL_13494	11906	14	14	19918000000	2	2	2		20169	Alkyl hydroperoxide reductase C
92	401135	MMBJNONL_13802	8142	5	5	26252000000	2	2	2	Oxidation (M)	57121	60 kDa chaperonin
135	402870	MMBJNONL_13859	9232	10	10	23925000000	2	2	2		18039	hypothetical protein
129	401878	MMBJNONL_13958	11622	10	10	20541000000	2	2	2		24119	Superoxide dismutase [Mn]

## Sheet: Hydrolase candidates Pellet
Group	ID	Accession	Coverage (%)	Area	#Spec	Avg. Mass	Description (Metagenomics)	InterPro_Accession	Info1	info2	info3
Domain: glycosyl hydrolase	A	MMBJNONL_14124	38	401290000	103	140550	hypothetical protein	IPR006047, IPR004185, IPR017853	Glyco_hydro_13_cat_dom, Glyco_hydro_13_lg-like_dom, Glycoside_hydrolase_SF	Glycosyl hydrolase, family 13, catalytic domain, Glycoside hydrolase, family 13, N-terminal Ig-like domain, Glycoside hydrolase superfamily	DOMAIN, DOMAIN, HOMOLOGOUS_SUPERFAMILY
	S	MMBJNONL_12997	42	80120000	37	66137	Neopullulanase 2	IPR006047, IPR004185, IPR017853	Glyco_hydro_13_cat_dom, Glyco_hydro_13_lg-like_dom, Glycoside_hydrolase_SF	Glycosyl hydrolase, family 13, catalytic domain, Glycoside hydrolase, family 13, N-terminal Ig-like domain, Glycoside hydrolase superfamily	DOMAIN, DOMAIN, HOMOLOGOUS_SUPERFAMILY
	B	MMBJNONL_07072	15	72861000	25	91271	hypothetical protein	IPR006047, IPR004185, IPR017853	Glyco_hydro_13_cat_dom, Glyco_hydro_13_lg-like_dom, Glycoside_hydrolase_SF	Glycosyl hydrolase, family 13, catalytic domain, Glycoside hydrolase, family 13, N-terminal Ig-like domain, Glycoside hydrolase superfamily	DOMAIN, DOMAIN, HOMOLOGOUS_SUPERFAMILY
	V	MMBJNONL_12998	25	42779000	29	88553	hypothetical protein	IPR000322, IPR025887, IPR017853	Glyco_hydro_31, Glyco_hydro_31_N_dom, Glycoside_hydrolase_SF	Glycoside hydrolase family 31, Glycoside hydrolase family 31, N-terminal domain, Glycoside hydrolase superfamily	FAMILY, DOMAIN, HOMOLOGOUS_SUPERFAMILY
	W	MMBJNONL_01923	32	16258000	14	44158	Cortical fragment-lytic enzyme	IPR001223, IPR017853	Glyco_hydro18_cat, Glycoside_hydrolase_SF	Glycoside hydrolase family 18, catalytic domain, Glycoside hydrolase superfamily	DOMAIN, HOMOLOGOUS_SUPERFAMILY
	X	MMBJNONL_03684	20	2310500	10	44301	Cortical fragment-lytic enzyme	IPR001223, IPR017853	Glyco_hydro18_cat, Glycoside_hydrolase_SF	Glycoside hydrolase family 18, catalytic domain, Glycoside hydrolase superfamily	DOMAIN, HOMOLOGOUS_SUPERFAMILY
	Y	MMBJNONL_05843	9	1623600	3	47419	Cortical fragment-lytic enzyme	IPR001223, IPR017853	Glyco_hydro18_cat, Glycoside_hydrolase_SF	Glycoside hydrolase family 18, catalytic domain, Glycoside hydrolase superfamily	DOMAIN, HOMOLOGOUS_SUPERFAMILY
	Z	MMBJNONL_05150	6	2198200	6	82874	Thermostable beta-glucosidase B	IPR001764, IPR036881, IPR002772, IPR036962, IPR019800, IPR017853	Glyco_hydro_3_N, Glyco_hydro_3_C_sf, Glyco_hydro_3_C, Glyco_hydro_3_N_sf, Glyco_hydro_3_AS, Glycoside_hydrolase_SF	Glycoside hydrolase, family 3, N-terminal, Glycoside hydrolase family 3 C-terminal domain superfamily, Glycoside hydrolase family 3 C-terminal domain, Glycoside hydrolase, family 3, N-terminal domain superfamily, Glycoside hydrolase, family 3, active site, Glycoside hydrolase superfamily	DOMAIN, HOMOLOGOUS_SUPERFAMILY, DOMAIN, HOMOLOGOUS_SUPERFAMILY, ACTIVE_SITE, HOMOLOGOUS_SUPERFAMILY
	C	MMBJNONL_03000	4	4782500	4	75891	hypothetical protein	IPR015020, IPR017853	Rv2525c-like_Glyco_Hydro-like, Glycoside_hydrolase_SF	Rv2525c-like, glycoside hydrolase-like domain, Glycoside hydrolase superfamily	DOMAIN, HOMOLOGOUS_SUPERFAMILY
	AA	MMBJNONL_14106	11	2787700	10	77665	Beta-galactosidase BglY	IPR003476, IPR013529, IPR017853	Glyco_hydro_42, Glyco_hydro_42_N, Glycoside_hydrolase_SF	Glycoside hydrolase, family 42, Glycoside hydrolase, family 42, N-terminal, Glycoside hydrolase superfamily	FAMILY, DOMAIN, HOMOLOGOUS_SUPERFAMILY
Domain: Phosphodiester glycosidase	AB	MMBJNONL_04454	10	810610	3	38710	hypothetical protein	IPR018711	NAGPA	Phosphodiester glycosidase	DOMAIN
	AC	MMBJNONL_03360	9	11755000	4	37548	hypothetical protein	IPR018711	NAGPA	Phosphodiester glycosidase	DOMAIN
Family: Glycoside hydrolase	AD	MMBJNONL_12103	31	41273000	19	52129	Beta-glucosidase B	IPR001360, IPR017736, IPR018120, IPR017853	Glyco_hydro_1, Glyco_hydro_1_beta-glucosidase, Glyco_hydro_1_AS, Glycoside_hydrolase_SF	Glycoside hydrolase family 1, Glycoside hydrolase, family 1, beta-glucosidase, Glycoside hydrolase family 1, active site, Glycoside hydrolase superfamily	FAMILY, FAMILY, ACTIVE_SITE, HOMOLOGOUS_SUPERFAMILY
	AE	MMBJNONL_11938	19	16620000	15	83131	Alpha-galactosidase AgaA	IPR002252, IPR000111, IPR017853	Glyco_hydro_36, Glyco_hydro_27/36_CS, Glycoside_hydrolase_SF	Glycoside hydrolase family 36, Glycoside hydrolase family 27/36, conserved site, Glycoside hydrolase superfamily	FAMILY, CONSERVED_SITE, HOMOLOGOUS_SUPERFAMILY
Homologous superfamily: Lactate dehydrogenase/glycoside hydrolase	E	MMBJNONL_09916	83	291800000	67	33232	Malate dehydrogenase	IPR015955	Lactate_DH/Glyco_Ohase_4_C	Lactate dehydrogenase/glycoside hydrolase, family 4, C-terminal	HOMOLOGOUS_SUPERFAMILY
	F	MMBJNONL_07048	63	275120000	43	33418	Malate dehydrogenase	IPR015955	Lactate_DH/Glyco_Ohase_4_C	Lactate dehydrogenase/glycoside hydrolase, family 4, C-terminal	HOMOLOGOUS_SUPERFAMILY
	AF	MMBJNONL_06813	41	1211800	34	33055	Malate dehydrogenase	IPR015955	Lactate_DH/Glyco_Ohase_4_C	Lactate dehydrogenase/glycoside hydrolase, family 4, C-terminal	HOMOLOGOUS_SUPERFAMILY
	AG	MMBJNONL_05666	15	3058500	5	33471	Malate dehydrogenase	IPR015955	Lactate_DH/Glyco_Ohase_4_C	Lactate dehydrogenase/glycoside hydrolase, family 4, C-terminal	HOMOLOGOUS_SUPERFAMILY
Homologous superfamily: glycoside hydrolase/deacetylase	AH	MMBJNONL_04976	56	110560000	27	29399	5-oxoprolinase subunit A	IPR011330	Glyco_hydro/deAcase_b/a-brl	Glycoside hydrolase/deacetylase, beta/alpha-barrel	HOMOLOGOUS_SUPERFAMILY
	AI	MMBJNONL_00423	33	24349000	9	34017	Peptidoglycan deacetylase	IPR011330	Glyco_hydro/deAcase_b/a-brl	Glycoside hydrolase/deacetylase, beta/alpha-barrel	HOMOLOGOUS_SUPERFAMILY
	AJ	MMBJNONL_11874	22	21497000	8	33256	Peptidoglycan deacetylase	IPR011330	Glyco_hydro/deAcase_b/a-brl	Glycoside hydrolase/deacetylase, beta/alpha-barrel	HOMOLOGOUS_SUPERFAMILY
	AK	MMBJNONL_01926	37	30213000	11	27002	hypothetical protein	IPR011330	Glyco_hydro/deAcase_b/a-brl	Glycoside hydrolase/deacetylase, beta/alpha-barrel	HOMOLOGOUS_SUPERFAMILY
	AL	MMBJNONL_03687	32	4859400	6	22040	Peptidoglycan-N-acetylglucosamine deacetylase	IPR011330	Glyco_hydro/deAcase_b/a-brl	Glycoside hydrolase/deacetylase, beta/alpha-barrel	HOMOLOGOUS_SUPERFAMILY
	AM	MMBJNONL_02302	11	20969000	6	28199	5-oxoprolinase subunit A	IPR011330	Glyco_hydro/deAcase_b/a-brl	Glycoside hydrolase/deacetylase, beta/alpha-barrel	HOMOLOGOUS_SUPERFAMILY
Homologous superfamily: gycoside hydrolase-type carbohydrate-binding	AN	MMBJNONL_12897	33	27558000	25	38987	Aldose 1-epimerase	IPR014718	GH-type_carb-bd	Glycoside hydrolase-type carbohydrate-binding	HOMOLOGOUS_SUPERFAMILY
	AO	MMBJNONL_01826	27	2847000	18	37591	Aldose 1-epimerase	IPR014718	GH-type_carb-bd	Glycoside hydrolase-type carbohydrate-binding	HOMOLOGOUS_SUPERFAMILY
Homologous superfamily: six-hairpin glycosidase	AP	MMBJNONL_06689	15	8969500	9	39711	hypothetical protein	IPR008928	6-hairpin_glycosidase_sf	Six-hairpin glycosidase superfamily	HOMOLOGOUS_SUPERFAMILY
	AQ	MMBJNONL_07878	7	6800300	8	80750	hypothetical protein	IPR012341, IPR008928	6hp_glycosidase-like_sf, 6-hairpin_glycosidase_sf	Six-hairpin glycosidase-like superfamily, Six-hairpin glycosidase superfamily	HOMOLOGOUS_SUPERFAMILY, HOMOLOGOUS_SUPERFAMILY
	AR	MMBJNONL_04773	6	7201400	5	69933	hypothetical protein	IPR012341, IPR008928	6hp_glycosidase-like_sf, 6-hairpin_glycosidase_sf	Six-hairpin glycosidase-like superfamily, Six-hairpin glycosidase superfamily	HOMOLOGOUS_SUPERFAMILY, HOMOLOGOUS_SUPERFAMILY
Homologous superfamily: glycosde hydrolase	AS	MMBJNONL_14099	11	1204000	7	56486	Intracellular exo-alpha-(1->5)-L-arabinofuranosidase	IPR017853	Glycoside_hydrolase_SF	Glycoside hydrolase superfamily	HOMOLOGOUS_SUPERFAMILY
	AT	MMBJNONL_10864	6	4585200	5	77362	Xylan alpha-(1->2)-glucuronosidase	IPR017853	Glycoside_hydrolase_SF	Glycoside hydrolase superfamily	HOMOLOGOUS_SUPERFAMILY
Proteins without any functional annotation by InterProScan	AU	MMBJNONL_11154	51	188270000	48	60549	hypothetical protein
	L	MMBJNONL_05876	80	708410000	52	18086	hypothetical protein
	AV	MMBJNONL_06585	91	434840000	75	8958	Transition state regulatory protein AbrB
	M	MMBJNONL_03029	92	676630000	56	18064	hypothetical protein
	J	MMBJNONL_09075	42	60703000	19	32173	hypothetical protein
	I	MMBJNONL_05223	53	111740000	23	27924	hypothetical protein
	AW	MMBJNONL_07912	54	29387000	12	21848	hypothetical protein
	AX	MMBJNONL_03008	38	36935000	12	24089	hypothetical protein
	AY	MMBJNONL_00329	44	12580000	11	27513	hypothetical protein
	AZ	MMBJNONL_00334	92	114640000	18	10630	hypothetical protein
	BA	MMBJNONL_08920	47	36316000	17	22096	hypothetical protein
	BB	MMBJNONL_10895	48	74646000	23	29576	hypothetical protein
	BC	MMBJNONL_13832	23	58647000	16	44622	hypothetical protein
	O	MMBJNONL_02999	64	60342000	14	13289	hypothetical protein
	G	MMBJNONL_05225	37	212260000	25	21160	hypothetical protein
	BD	MMBJNONL_11037	74	199040000	18	9528	hypothetical protein
	P	MMBJNONL_07823	28	69533000	17	21122	ATP-dependent Clp protease proteolytic subunit
	N	MMBJNONL_02580	28	137640000	27	15965	hypothetical protein
	BE	MMBJNONL_03747	37	45877000	8	13552	hypothetical protein
	BF	MMBJNONL_03575	34	12933000	9	20185	hypothetical protein
	BG	MMBJNONL_01078	46	27041000	14	14283	hypothetical protein
	BH	MMBJNONL_09209	56	65863000	13	10885	hypothetical protein
	BI	MMBJNONL_09886	30	17545000	8	19622	hypothetical protein
	BJ	MMBJNONL_06656	58	2850700	8	12581	hypothetical protein
	BK	MMBJNONL_02071	80	30409000	9	7116	hypothetical protein
	BL	MMBJNONL_13136	20	4758000	6	33572	hypothetical protein
	BM	MMBJNONL_12123	30	5090400	4	18108	hypothetical protein
	BN	MMBJNONL_13310	28	18562000	5	13271	hypothetical protein
	BO	MMBJNONL_13162	30	14827000	6	15775	hypothetical protein
	BP	MMBJNONL_03050	28	15989000	4	11910	hypothetical protein
	BQ	MMBJNONL_13126	38	36898000	8	10832	hypothetical protein
	BR	MMBJNONL_11266	35	36898000	8	11432	hypothetical protein
	BS	MMBJNONL_10514	77	14021000	10	6596	hypothetical protein
	BT	MMBJNONL_02995	16	19150000	7	33439	hypothetical protein
	BU	MMBJNONL_03009	16	33741000	6	39282	hypothetical protein
	BV	MMBJNONL_05264	27	2485500	7	24309	hypothetical protein
	BW	MMBJNONL_02170	28	11284000	7	19589	hypothetical protein
	BX	MMBJNONL_13740	48	21375000	9	9939	hypothetical protein
	BY	MMBJNONL_04737	4	32289000	4	102188	hypothetical protein
	BZ	MMBJNONL_00871	22	11908000	4	10896	hypothetical protein
	CA	MMBJNONL_03043	22	16547000	4	18930	hypothetical protein
	CB	MMBJNONL_11054	19	1211400	2	34000	hypothetical protein
	CC	MMBJNONL_06261	66	4671800	6	7554	hypothetical protein
	CD	MMBJNONL_01125	17	4349400	3	14723	hypothetical protein
	CE	MMBJNONL_06720	17	4349400	3	14594	hypothetical protein
	CF	MMBJNONL_03073	23	19639000	5	17369	hypothetical protein
	CG	MMBJNONL_00646	9	1355500	4	34258	hypothetical protein
	CH	MMBJNONL_02090	18	231190000	8	16550	hypothetical protein
	CI	MMBJNONL_06510	12	3670300	4	23694	hypothetical protein
	CJ	MMBJNONL_07241	12	3670300	4	23811	hypothetical protein
	CK	MMBJNONL_11334	28	8115300	5	7702	hypothetical protein
	CL	MMBJNONL_04156	10	4446700	5	34564	hypothetical protein
	CM	MMBJNONL_00115	8	4251500	3	30382	hypothetical protein
	CN	MMBJNONL_13215	25	143520	3	11859	hypothetical protein
	CO	MMBJNONL_12629	30	473940	2	11773	hypothetical protein
	CP	MMBJNONL_12137	29	1069900	3	13789	hypothetical protein
	Q	MMBJNONL_01632	7	9562600	4	28355	hypothetical protein
	CQ	MMBJNONL_02994	22	3169200	4	14109	hypothetical protein
	CR	MMBJNONL_02286	18	5038400	3	14303	hypothetical protein
	CS	MMBJNONL_07054	29	19436000	4	7439	hypothetical protein
	CT	MMBJNONL_10033	12	1103400	5	39939	hypothetical protein
	CU	MMBJNONL_13601	39	818770	4	10974	hypothetical protein
	CV	MMBJNONL_12030	13	6364300	2	23218	hypothetical protein
	CW	MMBJNONL_05755	5	5003100	3	45750	hypothetical protein
	CX	MMBJNONL_03045	25	4046800	3	7177	hypothetical protein

## Sheet: Hydrolase candidates SN
Group	ID	Accession	Coverage (%)	Area	#Spec	Avg. Mass	Description (Metagenomics)	InterPro_Accession	Info1	info2	info3
Domain: glycosyl hydrolase	A	MMBJNONL_14124	11	51499000	26	140550	hypothetical protein	IPR006047, IPR004185, IPR017853	Glyco_hydro_13_cat_dom, Glyco_hydro_13_lg-like_dom, Glycoside_hydrolase_SF	Glycosyl hydrolase, family 13, catalytic domain, Glycoside hydrolase, family 13, N-terminal Ig-like domain, Glycoside hydrolase superfamily	DOMAIN, DOMAIN, HOMOLOGOUS_SUPERFAMILY
	B	MMBJNONL_07072	12	14375000	20	91271	hypothetical protein	IPR006047, IPR004185, IPR017853	Glyco_hydro_13_cat_dom, Glyco_hydro_13_lg-like_dom, Glycoside_hydrolase_SF	Glycosyl hydrolase, family 13, catalytic domain, Glycoside hydrolase, family 13, N-terminal Ig-like domain, Glycoside hydrolase superfamily	DOMAIN, DOMAIN, HOMOLOGOUS_SUPERFAMILY
Homologous superfamily: glycoside hydrolase-like domain	C	MMBJNONL_03000	3	908670	2	75891	hypothetical protein	IPR015020, IPR017853	Rv2525c-like_Glyco_Hydro-like, Glycoside_hydrolase_SF	Rv2525c-like, glycoside hydrolase-like domain, Glycoside hydrolase superfamily	DOMAIN, HOMOLOGOUS_SUPERFAMILY
	D	MMBJNONL_05960	4	3797500	3	58192	hypothetical protein	IPR017853	Glycoside_hydrolase_SF	Glycoside hydrolase superfamily	HOMOLOGOUS_SUPERFAMILY
Homologous superfamily: lactate dehydrogenase/glycoside hydrolase	E	MMBJNONL_09916	11	5129100	3	33232	Malate dehydrogenase	IPR015955	Lactate_DH/Glyco_Ohase_4_C	Lactate dehydrogenase/glycoside hydrolase, family 4, C-terminal	HOMOLOGOUS_SUPERFAMILY
	F	MMBJNONL_07048	8	916330	2	33418	Malate dehydrogenase	IPR015955	Lactate_DH/Glyco_Ohase_4_C	Lactate dehydrogenase/glycoside hydrolase, family 4, C-terminal	HOMOLOGOUS_SUPERFAMILY
Proteins without any functional annotation by InterProScan	G	MMBJNONL_05225	17	6462000	7	21160	hypothetical protein
	H	MMBJNONL_03006	17	51051000	6	18307	hypothetical protein
	I	MMBJNONL_05223	16	3284500	4	27924	hypothetical protein
	J	MMBJNONL_09075	9	4520200	2	32173	hypothetical protein
	K	MMBJNONL_01486	10	2429000	2	47258	hypothetical protein
	L	MMBJNONL_05876	32	6432400	4	18086	hypothetical protein
	M	MMBJNONL_03029	15	15611000	4	18064	hypothetical protein
	N	MMBJNONL_02580	22	2835900	2	15965	hypothetical protein
	O	MMBJNONL_02999	14	19362000	3	13289	hypothetical protein
	P	MMBJNONL_07823	15	2847100	2	21122	ATP-dependent Clp protease proteolytic subunit
	Q	MMBJNONL_01632	7	2627900	3	28355	hypothetical protein

## Sheet: Keywords
Keywords
amylase
pullulan
family 13
GH13
family 57
GH57
glycosidase
glycoside.*hydrolase

## Sheet: dbCAN3 analysis
dbCAN3 analysis
INPUT
The final pullulan degrading enzyme candidates as listed in Table 1.
OUTPUT - HMMER: dbCAN
Gene ID	Gene Length	HMM Profile	Profile Length	E-value	Profile Start	Profile End	Gene start	Gene End	Coverage
MMBJNONL_14124	1294	CBM34.hmm	120	6.6e-23	3	119	395	538	0.966667
MMBJNONL_14124	1294	GH13_39.hmm	320	4.9e-114	1	320	621	970	0.996875
MMBJNONL_07072	842	CBM34.hmm	120	1.3e-23	2	119	394	538	0.975
MMBJNONL_07072	842	GH13_39.hmm	320	9.6e-79	1	210	621	842	0.653125
MMBJNONL_05960	529	GH53.hmm	342	2.3e-101	2	340	187	524	0.988304
OUTPUT - DIAMOND: CAZy
Gene ID	CAZy ID	% Identical	Length	Mismatches	Gap ope	Gene Start	Gene End	CAZy Start	CAZy End	E-value	Bit-score
MMBJNONL_14124	AEJ45097.1|CBM34|GH13_39	80	1295	257	1	1	1293	1	1295	0	2122.4
MMBJNONL_07072	ACV59878.1|CBM34|GH13_39|3.2.1.1|3.2.1.41	83.5	842	139	0	1	842	1	842	0	1461.4
OUTPUT HMMER: dbCAN_sub
dbCAN subfam	Subfam Composition	Subfam EC	Substrate	Profile length	Gene ID	Gene length	E-value	Profile start	Profile end	Gene start	Gene end	Coverage
GH53_e21	GH53:5	-	-	339	MMBJNONL_05960	529	1e-112	2	338	188	526	0.99115
CBM34_e14	CBM34:7|GH13_39:7	3.2.1.1:4|3.2.1.41:3	starch	90	MMBJNONL_07072	842	1.8e-44	1	90	189	278	0.988889
CBM34_e14	CBM34:7|GH13_39:7	3.2.1.1:4|3.2.1.41:3	starch	90	MMBJNONL_07072	842	2.4e-28	2	90	411	535	0.977778
GH13_e172	GH13_39:55|CBM34:45|CBM20:34|CBM48:8|GH13_21:3|GH13_20:1|CBM82:1	3.2.1.1:9|3.2.1.41:8	sucrose, starch, starch	360	MMBJNONL_07072	842	3e-73	1	251	622	842	0.694444
CBM34_e14	CBM34:7|GH13_39:7	3.2.1.1:4|3.2.1.41:3	starch	90	MMBJNONL_14124	1294	3.1e-43	1	90	189	278	0.988889
CBM34_e14	CBM34:7|GH13_39:7	3.2.1.1:4|3.2.1.41:3	starch	90	MMBJNONL_14124	1294	9e-29	2	90	411	535	0.977778
GH13_e172	GH13_39:55|CBM34:45|CBM20:34|CBM48:8|GH13_21:3|GH13_20:1|CBM82:1	3.2.1.1:9|3.2.1.41:8	sucrose, starch, starch	360	MMBJNONL_14124	1294	9.7e-111	1	359	622	969	0.994444

## Sheet: DeepLocPro Compost Pellet
	ACC	Localization	Cell wall & surface	Extracellular	Cytoplasmic	Cytoplasmic Membrane	Outer Membrane	Periplasmic		Localizations	Frequency
0	MMBJNONL_04683	Cytoplasmic Membrane	0.0038	0.0679	0	0.8631	0.0046	0.0605		Cytoplasmic Membrane	279
1	MMBJNONL_06043	Cytoplasmic	0	0.0001	0.9751	0.013	0.0111	0.0006		Cytoplasmic	1963
2	MMBJNONL_06042	Cytoplasmic	0	0.0002	0.9806	0.004	0.0107	0.0045		Extracellular	71
3	MMBJNONL_04696	Cytoplasmic	0.0002	0.0022	0.9484	0.0107	0.0139	0.0247		Periplasmic	9
4	MMBJNONL_04763	Cytoplasmic	0.0004	0.0033	0.9769	0.0007	0.0181	0.0005		Outer Membrane	11
5	MMBJNONL_13802	Cytoplasmic	0.0005	0.0029	0.9812	0.0009	0.014	0.0005		Cell wall & surface	1
6	MMBJNONL_01207	Cytoplasmic	0.0001	0.0016	0.9533	0.01	0.0111	0.0239
7	MMBJNONL_13199	Cytoplasmic	0.0005	0.002	0.7354	0.0338	0.2075	0.0207
8	MMBJNONL_12766	Cytoplasmic	0	0.0012	0.9815	0.0077	0.0033	0.0062
9	MMBJNONL_13906	Cytoplasmic	0.0006	0.002	0.7445	0.0364	0.1978	0.0186
10	MMBJNONL_04498	Cytoplasmic	0.0005	0.0002	0.9758	0.0109	0.0123	0.0004
11	MMBJNONL_12993	Cytoplasmic Membrane	0.0002	0.05	0	0.8674	0.0021	0.0803
12	MMBJNONL_14125	Cytoplasmic Membrane	0.0002	0.097	0	0.733	0.0028	0.167
13	MMBJNONL_00177	Cytoplasmic	0.0004	0.003	0.9509	0.0329	0.0083	0.0045
14	MMBJNONL_11688	Cytoplasmic	0.0004	0.0008	0.4724	0.4111	0.1131	0.0021
15	MMBJNONL_07966	Cytoplasmic	0	0.001	0.8583	0.117	0.005	0.0186
16	MMBJNONL_00357	Cytoplasmic	0.0004	0.0007	0.449	0.4447	0.103	0.0023
17	MMBJNONL_05855	Cytoplasmic Membrane	0.0121	0.1099	0.0001	0.7797	0.0087	0.0896
18	MMBJNONL_03377	Cytoplasmic	0.0001	0.0032	0.9744	0.0022	0.0088	0.0114
19	MMBJNONL_04722	Cytoplasmic	0.0001	0.0005	0.9621	0.0052	0.0314	0.0007
20	MMBJNONL_01922	Cytoplasmic Membrane	0.0004	0.0077	0	0.9645	0.0042	0.0232
21	MMBJNONL_07817	Cytoplasmic	0	0.0008	0.8601	0.1217	0.0041	0.0133
22	MMBJNONL_03637	Cytoplasmic Membrane	0.0077	0.0297	0.0001	0.9271	0.0041	0.0314
23	MMBJNONL_01126	Cytoplasmic	0.0002	0.0013	0.9638	0.0139	0.0198	0.0011
24	MMBJNONL_03385	Cytoplasmic	0.0001	0.0004	0.8458	0.1173	0.0076	0.0289
25	MMBJNONL_05331	Cytoplasmic	0.0003	0.0029	0.9119	0.0223	0.0506	0.012
26	MMBJNONL_12011	Cytoplasmic	0.0001	0.0005	0.9866	0.0021	0.0091	0.0016
27	MMBJNONL_12484	Cytoplasmic	0.0002	0.0007	0.761	0.1024	0.011	0.1247
28	MMBJNONL_02088	Cytoplasmic	0.0001	0.0007	0.5026	0.4514	0.0419	0.0033
29	MMBJNONL_00808	Cytoplasmic	0.0003	0.0016	0.9134	0.063	0.0192	0.0024
30	MMBJNONL_11812	Cytoplasmic	0	0.002	0.9902	0.0014	0.0024	0.0039
31	MMBJNONL_05973	Cytoplasmic	0.0001	0.0005	0.9649	0.0047	0.0291	0.0008
32	MMBJNONL_01608	Cytoplasmic	0.0005	0.0008	0.4693	0.4253	0.1021	0.0021
33	MMBJNONL_06845	Cytoplasmic	0.0003	0.0014	0.9876	0.0003	0.0092	0.0013
34	MMBJNONL_00606	Cytoplasmic	0	0.0013	0.9511	0.0094	0.0035	0.0346
35	MMBJNONL_13743	Cytoplasmic	0.0002	0.0019	0.9675	0.0037	0.016	0.0106
36	MMBJNONL_09987	Cytoplasmic	0	0	0.9921	0.0006	0.0073	0.0001
37	MMBJNONL_14124	Extracellular	0.0625	0.924	0.0011	0.0032	0.0048	0.0045
38	MMBJNONL_08130	Cytoplasmic	0.0001	0.0007	0.4983	0.4531	0.0441	0.0037
39	MMBJNONL_10013	Cytoplasmic	0.0001	0.0004	0.9964	0.0016	0.0015	0.0001
40	MMBJNONL_07721	Cytoplasmic Membrane	0.0053	0.0797	0	0.862	0.0037	0.0493
41	MMBJNONL_13140	Cytoplasmic	0.0001	0.0308	0.8291	0.0006	0.0054	0.1339
42	MMBJNONL_09917	Cytoplasmic	0.0003	0.0045	0.9525	0.0015	0.0391	0.0021
43	MMBJNONL_04556	Cytoplasmic	0.0004	0.0002	0.9758	0.0086	0.0145	0.0005
44	MMBJNONL_05185	Cytoplasmic	0.0006	0.1257	0.8441	0.0012	0.0181	0.0103
45	MMBJNONL_03378	Cytoplasmic	0.0011	0.0352	0.9121	0.0195	0.0239	0.0082
46	MMBJNONL_06138	Cytoplasmic Membrane	0.005	0.0299	0.0004	0.9015	0.0104	0.0528
47	MMBJNONL_04772	Cytoplasmic	0.0001	0.0007	0.775	0.0871	0.0097	0.1274
48	MMBJNONL_11690	Cytoplasmic	0.0016	0.0049	0.4386	0.3739	0.17	0.0109
49	MMBJNONL_00359	Cytoplasmic	0.0016	0.0047	0.4339	0.3778	0.1711	0.0109
50	MMBJNONL_11142	Cytoplasmic	0.0047	0.0069	0.5504	0.0212	0.4101	0.0067
51	MMBJNONL_09921	Cytoplasmic	0.0001	0.0004	0.988	0.0029	0.0084	0.0003
52	MMBJNONL_12862	Cytoplasmic	0.0026	0.0254	0.7594	0.0197	0.1657	0.0272
53	MMBJNONL_06049	Cytoplasmic	0.0001	0.0007	0.992	0.0012	0.0047	0.0014
54	MMBJNONL_04684	Cytoplasmic Membrane	0.0074	0.1085	0.0001	0.749	0.0051	0.1299
55	MMBJNONL_06812	Cytoplasmic	0.0003	0.004	0.9582	0.0017	0.0338	0.002
56	MMBJNONL_12872	Cytoplasmic	0	0.0003	0.9733	0.0052	0.0021	0.0191
57	MMBJNONL_11605	Cytoplasmic	0	0	0.9969	0.0002	0.0028	0.0001
58	MMBJNONL_13075	Cytoplasmic	0	0.0002	0.9855	0.006	0.0046	0.0036
59	MMBJNONL_02226	Cytoplasmic	0.0049	0.008	0.5561	0.0244	0.3975	0.0092
60	MMBJNONL_08919	Cytoplasmic	0.0004	0.0215	0.9381	0.01	0.015	0.015
61	MMBJNONL_09916	Cytoplasmic	0.0012	0.0096	0.8794	0.0078	0.0756	0.0266
62	MMBJNONL_06048	Cytoplasmic	0	0.0001	0.9992	0	0.0005	0.0002
63	MMBJNONL_04496	Cytoplasmic	0.0002	0.0038	0.9722	0.0083	0.01	0.0056
64	MMBJNONL_11944	Cytoplasmic	0.0002	0.0012	0.9211	0.0032	0.0605	0.0138
65	MMBJNONL_05870	Cytoplasmic	0	0.0006	0.9434	0.0002	0.0474	0.0083
66	MMBJNONL_03379	Cytoplasmic	0	0.0002	0.9971	0.0005	0.0004	0.0018
67	MMBJNONL_08044	Cytoplasmic	0.0001	0.0005	0.9026	0.027	0.0682	0.0016
68	MMBJNONL_12893	Cytoplasmic	0	0	0.9997	0	0.0002	0
69	MMBJNONL_00505	Cytoplasmic	0	0.0003	0.9579	0.0255	0.0051	0.0112
70	MMBJNONL_10721	Cytoplasmic Membrane	0.0013	0.0036	0.2334	0.7338	0.0258	0.0021
71	MMBJNONL_07642	Cytoplasmic	0	0.0001	0.9994	0	0.0003	0.0001
72	MMBJNONL_03491	Cytoplasmic	0.0001	0.0055	0.9233	0.0011	0.0554	0.0146
73	MMBJNONL_12873	Cytoplasmic	0	0.0028	0.9878	0.0007	0.0038	0.0049
74	MMBJNONL_12444	Cytoplasmic	0.0003	0.0007	0.9882	0.0039	0.0066	0.0003
75	MMBJNONL_03623	Cytoplasmic	0	0.0005	0.9388	0.0002	0.0521	0.0083
76	MMBJNONL_02307	Cytoplasmic	0.0002	0.0007	0.9883	0.0035	0.0053	0.002
77	MMBJNONL_12852	Cytoplasmic	0.0019	0.0057	0.6375	0.2036	0.1463	0.005
78	MMBJNONL_12502	Cytoplasmic Membrane	0.0115	0.0478	0.0004	0.9133	0.0117	0.0152
79	MMBJNONL_11070	Cytoplasmic	0	0.0065	0.9875	0.0001	0.0007	0.0052
80	MMBJNONL_08026	Cytoplasmic	0.0002	0.0016	0.9771	0.0042	0.0163	0.0006
81	MMBJNONL_07062	Cytoplasmic	0	0.0006	0.9802	0.0014	0.0131	0.0048
82	MMBJNONL_13172	Cytoplasmic	0.0006	0.003	0.8105	0.0072	0.1742	0.0046
83	MMBJNONL_01689	Cytoplasmic Membrane	0.0036	0.0212	0	0.9411	0.0272	0.0069
84	MMBJNONL_00868	Cytoplasmic	0.0001	0.0002	0.9656	0.0055	0.0273	0.0014
85	MMBJNONL_00867	Cytoplasmic	0.0001	0.0005	0.9652	0.0067	0.0264	0.0012
86	MMBJNONL_00750	Cytoplasmic	0.0003	0.0015	0.988	0.0002	0.0086	0.0014
87	MMBJNONL_04497	Cytoplasmic	0.0002	0.0003	0.9717	0.0133	0.0136	0.001
88	MMBJNONL_08156	Cytoplasmic Membrane	0.0018	0.029	0	0.914	0.0227	0.0325
89	MMBJNONL_07034	Cytoplasmic	0	0.0332	0.699	0.0005	0.0105	0.2567
90	MMBJNONL_11738	Cytoplasmic	0	0.0002	0.9986	0.0003	0.0007	0.0001
91	MMBJNONL_09805	Cytoplasmic	0	0.0036	0.9751	0.0105	0.0057	0.0051
92	MMBJNONL_05835	Cytoplasmic Membrane	0.0016	0.2528	0	0.6637	0.005	0.0768
93	MMBJNONL_13043	Cytoplasmic	0	0.0015	0.9862	0.001	0.0058	0.0056
94	MMBJNONL_13880	Cytoplasmic	0.0002	0.0008	0.9673	0.0081	0.0187	0.005
95	MMBJNONL_05013	Cytoplasmic	0.0001	0.0005	0.9851	0.0025	0.0096	0.0023
96	MMBJNONL_13958	Cytoplasmic	0.0002	0.0274	0.8531	0.0006	0.0052	0.1135
97	MMBJNONL_02557	Cytoplasmic	0	0.0069	0.926	0.0104	0.0127	0.044
98	MMBJNONL_03077	Cytoplasmic	0.0004	0.0026	0.7826	0.023	0.1893	0.0022
99	MMBJNONL_10233	Cytoplasmic	0	0	0.992	0.0008	0.0071	0.0001
100	MMBJNONL_00499	Cytoplasmic	0.0001	0.0009	0.4815	0.4678	0.0423	0.0074
101	MMBJNONL_11713	Cytoplasmic	0	0.0001	0.9984	0.0004	0.001	0.0001
102	MMBJNONL_10562	Cytoplasmic	0	0.0001	0.9969	0.0001	0.0003	0.0027
103	MMBJNONL_02174	Cytoplasmic	0	0.0003	0.9367	0.055	0.0073	0.0007
104	MMBJNONL_09235	Cytoplasmic	0.0019	0.0053	0.6489	0.1949	0.1438	0.0053
105	MMBJNONL_12767	Cytoplasmic	0.0001	0.0032	0.9878	0.0017	0.0034	0.0039
106	MMBJNONL_04554	Cytoplasmic	0.0001	0.0025	0.9794	0.0062	0.0085	0.0034
107	MMBJNONL_12871	Cytoplasmic	0	0.0025	0.9717	0.0119	0.0042	0.0096
108	MMBJNONL_01138	Cytoplasmic	0.0013	0.0035	0.9263	0.021	0.0371	0.0109
109	MMBJNONL_05707	Extracellular	0.0014	0.8351	0	0.0003	0.1587	0.0046
110	MMBJNONL_03785	Cytoplasmic	0.0001	0.0015	0.9827	0.0026	0.0126	0.0004
111	MMBJNONL_06808	Cytoplasmic	0.0001	0.0004	0.9828	0.0041	0.0123	0.0003
112	MMBJNONL_10062	Extracellular	0.0811	0.8887	0.0001	0.014	0.015	0.0011
113	MMBJNONL_10360	Extracellular	0.0808	0.8903	0.0001	0.0131	0.014	0.0017
114	MMBJNONL_07658	Extracellular	0.0003	0.8775	0	0.0002	0.0036	0.1184
115	MMBJNONL_09214	Cytoplasmic	0	0.0002	0.971	0.0045	0.0038	0.0205
116	MMBJNONL_06847	Cytoplasmic	0.0001	0.0012	0.9829	0.0003	0.0064	0.0091
117	MMBJNONL_03060	Cytoplasmic	0.0006	0.0043	0.9713	0.0027	0.0207	0.0004
118	MMBJNONL_04495	Cytoplasmic	0.0004	0.0027	0.9481	0.011	0.0313	0.0065
119	MMBJNONL_04836	Cytoplasmic	0.0001	0.007	0.9842	0.0033	0.0021	0.0033
120	MMBJNONL_07049	Cytoplasmic	0.0002	0.0027	0.9466	0.0011	0.048	0.0015
121	MMBJNONL_06684	Cytoplasmic	0.0004	0.0044	0.9728	0.0026	0.0157	0.0042
122	MMBJNONL_02209	Cytoplasmic	0.0002	0.0012	0.9826	0.0029	0.0101	0.0031
123	MMBJNONL_01348	Cytoplasmic	0	0.0005	0.9599	0.0014	0.0094	0.0288
124	MMBJNONL_00774	Cytoplasmic	0.0001	0.0011	0.9857	0.0037	0.0091	0.0003
125	MMBJNONL_11724	Cytoplasmic	0.0002	0.0024	0.7877	0.0014	0.0176	0.1907
126	MMBJNONL_06041	Cytoplasmic	0.0013	0.0453	0.8205	0.13	0.0019	0.0011
127	MMBJNONL_08366	Cytoplasmic	0.0004	0.0019	0.9737	0.0044	0.0162	0.0034
128	MMBJNONL_01940	Cytoplasmic	0	0.0005	0.9884	0.0047	0.0021	0.0043
129	MMBJNONL_10754	Cytoplasmic	0.0001	0.0023	0.9865	0.0074	0.0034	0.0005
130	MMBJNONL_10822	Cytoplasmic	0	0	0.9985	0.0009	0.0006	0
131	MMBJNONL_13812	Extracellular	0.0015	0.8566	0	0.0002	0.1318	0.0099
132	MMBJNONL_03315	Cytoplasmic	0	0	0.9993	0.0001	0.0006	0
133	MMBJNONL_07801	Cytoplasmic Membrane	0.1495	0.1863	0.1198	0.3966	0.0395	0.1084
134	MMBJNONL_10813	Cytoplasmic	0.0001	0.0003	0.9737	0.0171	0.0087	0.0001
135	MMBJNONL_04707	Cytoplasmic	0.0006	0.0066	0.9129	0.0019	0.0383	0.0397
136	MMBJNONL_06054	Cytoplasmic	0.0006	0.0023	0.9035	0.0171	0.0737	0.0028
137	MMBJNONL_06855	Cytoplasmic	0.0002	0.0006	0.9749	0.0008	0.0223	0.001
138	MMBJNONL_13494	Cytoplasmic	0.0006	0.0135	0.7884	0.004	0.0344	0.1591
139	MMBJNONL_01140	Cytoplasmic	0.0002	0.0033	0.9459	0.0039	0.0289	0.0177
140	MMBJNONL_03889	Cytoplasmic	0.0001	0.0006	0.9691	0.0085	0.0188	0.0028
141	MMBJNONL_00401	Cytoplasmic	0.0002	0.0022	0.9849	0.0024	0.0098	0.0005
142	MMBJNONL_02835	Cytoplasmic	0.0001	0.004	0.9225	0.0013	0.0577	0.0144
143	MMBJNONL_01949	Cytoplasmic	0	0.0007	0.9951	0.0012	0.0014	0.0017
144	MMBJNONL_04706	Cytoplasmic	0	0.0002	0.9878	0.0036	0.004	0.0044
145	MMBJNONL_01282	Cytoplasmic	0	0.0002	0.9811	0.0045	0.0082	0.0058
146	MMBJNONL_11063	Cytoplasmic	0	0.0028	0.8946	0.079	0.0055	0.0181
147	MMBJNONL_11916	Cytoplasmic	0.0007	0.0098	0.9154	0.0226	0.0334	0.0181
148	MMBJNONL_03241	Cytoplasmic	0	0.001	0.9839	0.0016	0.0088	0.0047
149	MMBJNONL_00414	Cytoplasmic	0.0004	0.0245	0.8736	0.0135	0.0176	0.0704
150	MMBJNONL_09295	Cytoplasmic	0	0.001	0.9874	0.0014	0.0045	0.0057
151	MMBJNONL_10637	Cytoplasmic	0	0.0002	0.941	0.0505	0.0076	0.0007
152	MMBJNONL_13977	Cytoplasmic	0	0.0022	0.9867	0.0055	0.0041	0.0014
153	MMBJNONL_06040	Cytoplasmic	0	0.0006	0.9949	0.0018	0.0016	0.001
154	MMBJNONL_13769	Cytoplasmic Membrane	0.0001	0.012	0	0.9866	0.0012	0.0001
155	MMBJNONL_03827	Cytoplasmic Membrane	0.0008	0.139	0	0.7496	0.0033	0.1073
156	MMBJNONL_11141	Cytoplasmic	0.0001	0.0005	0.9715	0.0022	0.0243	0.0014
157	MMBJNONL_05134	Cytoplasmic	0.0002	0.0016	0.9685	0.0035	0.0147	0.0113
158	MMBJNONL_07314	Cytoplasmic	0	0	0.9991	0.0001	0.0005	0.0003
159	MMBJNONL_11066	Cytoplasmic	0.0001	0.0016	0.9508	0.0106	0.0258	0.0111
160	MMBJNONL_06846	Cytoplasmic	0.0001	0.0018	0.9823	0.0009	0.0126	0.0023
161	MMBJNONL_10757	Cytoplasmic Membrane	0.0014	0.1348	0	0.8034	0.0037	0.0567
162	MMBJNONL_09224	Cytoplasmic	0.0036	0.0336	0.7509	0.025	0.1657	0.0213
163	MMBJNONL_01295	Cytoplasmic	0.0001	0.0003	0.9187	0.0408	0.0334	0.0066
164	MMBJNONL_06793	Cytoplasmic	0.0001	0.0008	0.9662	0.0074	0.0192	0.0063
165	MMBJNONL_13175	Cytoplasmic	0	0.0542	0.9328	0.0004	0.0044	0.0081
166	MMBJNONL_01963	Cytoplasmic	0.0001	0.0063	0.8587	0.1203	0.0073	0.0073
167	MMBJNONL_09993	Cytoplasmic	0.0004	0.0022	0.9139	0.0108	0.0718	0.0008
168	MMBJNONL_02519	Cytoplasmic	0	0.0001	0.9719	0.0009	0.027	0.0001
169	MMBJNONL_01134	Cytoplasmic	0.0005	0.0432	0.8483	0.0171	0.0881	0.0029
170	MMBJNONL_01673	Cytoplasmic	0.0005	0.0211	0.8784	0.075	0.0247	0.0004
171	MMBJNONL_03165	Cytoplasmic	0	0	0.9994	0.0001	0.0005	0
172	MMBJNONL_13870	Cytoplasmic	0.0001	0.0048	0.9655	0.0238	0.0054	0.0002
173	MMBJNONL_07769	Cytoplasmic	0.0002	0.0065	0.9537	0.0103	0.0188	0.0105
174	MMBJNONL_13194	Cytoplasmic	0.0001	0.0001	0.9972	0.0006	0.002	0.0001
175	MMBJNONL_05840	Cytoplasmic	0.0006	0.0064	0.8074	0.0049	0.017	0.1636
176	MMBJNONL_12207	Cytoplasmic	0	0.0002	0.9891	0.0044	0.003	0.0033
177	MMBJNONL_04555	Cytoplasmic	0.0002	0.0004	0.9612	0.023	0.0138	0.0013
178	MMBJNONL_07563	Cytoplasmic	0.0006	0.0008	0.981	0.001	0.0164	0.0002
179	MMBJNONL_04677	Cytoplasmic	0.0001	0.0002	0.9906	0.0001	0.0083	0.0007
180	MMBJNONL_01210	Cytoplasmic	0	0.0005	0.9577	0.0002	0.0145	0.0271
181	MMBJNONL_09988	Cytoplasmic	0	0	0.9959	0.0002	0.0037	0.0001
182	MMBJNONL_12857	Cytoplasmic Membrane	0.0001	0.0003	0.2114	0.7609	0.0239	0.0034
183	MMBJNONL_10890	Cytoplasmic Membrane	0.0007	0.0079	0	0.9721	0.003	0.0162
184	MMBJNONL_01135	Cytoplasmic	0.0005	0.0174	0.6812	0.0056	0.2705	0.0248
185	MMBJNONL_05929	Cytoplasmic	0	0.0001	0.9995	0	0.0002	0.0002
186	MMBJNONL_04842	Cytoplasmic	0.0004	0.0148	0.943	0.0038	0.028	0.0099
187	MMBJNONL_07767	Cytoplasmic	0.0002	0.0001	0.9883	0.0043	0.0067	0.0004
188	MMBJNONL_09229	Cytoplasmic Membrane	0.0001	0.0002	0.215	0.7614	0.0199	0.0034
189	MMBJNONL_02356	Cytoplasmic	0	0.0002	0.8955	0.1001	0.0021	0.002
190	MMBJNONL_00476	Cytoplasmic	0.0004	0.0022	0.9041	0.0926	0.0006	0.0001
191	MMBJNONL_00306	Cytoplasmic Membrane	0.0014	0.0085	0	0.9388	0.0034	0.0479
192	MMBJNONL_02533	Cytoplasmic	0.0002	0.0008	0.9774	0.0021	0.0186	0.001
193	MMBJNONL_07732	Extracellular	0.3481	0.5469	0.0002	0.0814	0.0101	0.0132
194	MMBJNONL_08630	Cytoplasmic	0.001	0.0023	0.9407	0.0196	0.035	0.0015
195	MMBJNONL_02838	Cytoplasmic	0.0002	0.0015	0.9557	0.0076	0.0328	0.0021
196	MMBJNONL_02848	Cytoplasmic	0	0.001	0.9824	0.0022	0.0045	0.0098
197	MMBJNONL_12859	Cytoplasmic	0.0003	0.0014	0.9548	0.0075	0.0352	0.0008
198	MMBJNONL_10709	Cytoplasmic	0.0004	0.001	0.9874	0.0013	0.0096	0.0003
199	MMBJNONL_12035	Cytoplasmic	0.0005	0.1206	0.8001	0.0365	0.0038	0.0385
200	MMBJNONL_05958	Cytoplasmic	0.0006	0.0078	0.9131	0.002	0.0397	0.0368
201	MMBJNONL_08696	Cytoplasmic	0.0005	0.0007	0.5095	0.3736	0.1139	0.0017
202	MMBJNONL_04731	Cytoplasmic	0.0005	0.002	0.9436	0.006	0.0472	0.0007
203	MMBJNONL_04747	Cytoplasmic	0.0005	0.0019	0.9518	0.006	0.0392	0.0006
204	MMBJNONL_01279	Cytoplasmic	0	0.0009	0.9942	0.0006	0.003	0.0013
205	MMBJNONL_03384	Cytoplasmic	0	0.0005	0.9781	0.0006	0.0021	0.0187
206	MMBJNONL_00238	Cytoplasmic	0.0001	0.0012	0.983	0.0012	0.0142	0.0003
207	MMBJNONL_07165	Cytoplasmic	0.0001	0.0003	0.8838	0.0801	0.0305	0.0053
208	MMBJNONL_13836	Cytoplasmic	0	0.0001	0.9877	0.008	0.0027	0.0015
209	MMBJNONL_08056	Cytoplasmic	0.0004	0.0066	0.8835	0.0889	0.0105	0.0101
210	MMBJNONL_11060	Cytoplasmic	0.0001	0.0005	0.9541	0.0137	0.0306	0.001
211	MMBJNONL_11991	Cytoplasmic	0.0001	0.0009	0.9969	0.0001	0.0015	0.0006
212	MMBJNONL_09215	Cytoplasmic	0	0.0023	0.97	0.0096	0.0063	0.0118
213	MMBJNONL_03440	Cytoplasmic	0.0019	0.0046	0.9074	0.0229	0.0508	0.0124
214	MMBJNONL_04502	Cytoplasmic	0.0001	0.0007	0.9891	0.002	0.0069	0.0012
215	MMBJNONL_03818	Cytoplasmic	0.0001	0.0085	0.9306	0.002	0.0422	0.0165
216	MMBJNONL_01951	Cytoplasmic	0	0.0033	0.9928	0.0001	0.0026	0.0011
217	MMBJNONL_10859	Extracellular	0.0036	0.7078	0	0.0003	0.0361	0.2522
218	MMBJNONL_01610	Cytoplasmic	0.0013	0.0034	0.479	0.3585	0.1528	0.005
219	MMBJNONL_13874	Cytoplasmic	0	0	0.9983	0	0.0015	0.0002
220	MMBJNONL_12875	Cytoplasmic	0	0.0019	0.9963	0.0011	0.0007	0
221	MMBJNONL_07071	Cytoplasmic	0	0.0029	0.9772	0.0014	0.0034	0.015
222	MMBJNONL_11959	Cytoplasmic	0.0001	0.0002	0.9906	0.0027	0.0047	0.0017
223	MMBJNONL_09339	Cytoplasmic	0	0.0001	0.988	0.0002	0.0096	0.0021
224	MMBJNONL_10387	Cytoplasmic	0.0004	0.0009	0.9889	0.0015	0.008	0.0003
225	MMBJNONL_02834	Cytoplasmic	0	0.0007	0.9962	0.0002	0.0022	0.0007
226	MMBJNONL_12192	Cytoplasmic	0.0005	0.0028	0.7962	0.0064	0.189	0.005
227	MMBJNONL_04560	Cytoplasmic	0.0001	0.0008	0.9886	0.0019	0.0073	0.0014
228	MMBJNONL_01823	Cytoplasmic	0	0	0.9998	0	0.0001	0
229	MMBJNONL_13840	Cytoplasmic	0	0.0007	0.9834	0.0056	0.0057	0.0045
230	MMBJNONL_13699	Extracellular	0.103	0.5554	0.0003	0.275	0.0196	0.0467
231	MMBJNONL_09738	Cytoplasmic	0.0001	0.0007	0.9534	0.0022	0.0341	0.0096
232	MMBJNONL_11915	Cytoplasmic	0.0021	0.3159	0.6441	0.0143	0.0171	0.0066
233	MMBJNONL_07641	Cytoplasmic	0	0.0032	0.9644	0.0012	0.0011	0.0301
234	MMBJNONL_10764	Cytoplasmic	0.0001	0.0013	0.9874	0.0028	0.0025	0.0058
235	MMBJNONL_06106	Cytoplasmic	0	0.001	0.9901	0.0016	0.002	0.0052
236	MMBJNONL_04122	Cytoplasmic	0	0.0002	0.9929	0.0003	0.0008	0.0058
237	MMBJNONL_02945	Cytoplasmic	0.0001	0.0025	0.9529	0.0033	0.0359	0.0052
238	MMBJNONL_02895	Cytoplasmic	0.0002	0.0018	0.9571	0.0095	0.0231	0.0084
239	MMBJNONL_07951	Cytoplasmic	0.0005	0.0102	0.9733	0.003	0.012	0.001
240	MMBJNONL_11945	Cytoplasmic	0	0.0002	0.9818	0.0048	0.0089	0.0044
241	MMBJNONL_04553	Cytoplasmic	0.0005	0.0029	0.9506	0.0114	0.0297	0.0048
242	MMBJNONL_04685	Cytoplasmic	0.0012	0.0056	0.9021	0.0764	0.0116	0.0031
243	MMBJNONL_01284	Cytoplasmic	0	0.0033	0.988	0.0001	0.0014	0.0072
244	MMBJNONL_07770	Cytoplasmic	0.0003	0.0037	0.9175	0.0135	0.0413	0.0237
245	MMBJNONL_05430	Cytoplasmic	0	0.0003	0.9976	0.0006	0.0012	0.0002
246	MMBJNONL_11154	Cytoplasmic Membrane	0.0001	0.0007	0.0001	0.998	0.0007	0.0004
247	MMBJNONL_01144	Cytoplasmic	0.0005	0.0018	0.9461	0.0019	0.0342	0.0155
248	MMBJNONL_05303	Cytoplasmic Membrane	0.0004	0.0102	0	0.9361	0.0047	0.0486
249	MMBJNONL_00623	Periplasmic	0.001	0.0121	0.1901	0.0481	0.2331	0.5156
250	MMBJNONL_13845	Cytoplasmic	0	0	0.9989	0	0.0009	0.0002
251	MMBJNONL_01671	Cytoplasmic	0.0005	0.0106	0.9454	0.0099	0.024	0.0097
252	MMBJNONL_09931	Cytoplasmic	0	0.0008	0.9973	0.0002	0.0016	0.0001
253	MMBJNONL_00019	Cytoplasmic	0.0012	0.0382	0.8834	0.0092	0.0541	0.014
254	MMBJNONL_02829	Cytoplasmic	0.0004	0.0027	0.9167	0.0023	0.0731	0.0049
255	MMBJNONL_03998	Extracellular	0.0368	0.3169	0.0102	0.2646	0.1369	0.2346
256	MMBJNONL_06329	Cytoplasmic	0	0.0018	0.9932	0.0003	0.0022	0.0024
257	MMBJNONL_06887	Cytoplasmic	0.0008	0.1434	0.8236	0.0014	0.0215	0.0093
258	MMBJNONL_02840	Cytoplasmic	0.0001	0.0018	0.9858	0.001	0.011	0.0003
259	MMBJNONL_00179	Cytoplasmic	0	0.0006	0.9985	0	0.0004	0.0004
260	MMBJNONL_12542	Cytoplasmic	0	0.0002	0.9853	0.0002	0.0035	0.0107
261	MMBJNONL_04693	Cytoplasmic	0	0.0006	0.9671	0.0002	0.0085	0.0237
262	MMBJNONL_05415	Cytoplasmic	0	0.0002	0.9942	0.0002	0.0051	0.0003
263	MMBJNONL_12874	Cytoplasmic	0	0.0005	0.9994	0	0	0.0001
264	MMBJNONL_03812	Cytoplasmic	0.0004	0.0022	0.9035	0.0017	0.0872	0.005
265	MMBJNONL_07949	Cytoplasmic	0.0004	0.0324	0.9245	0.0253	0.0168	0.0005
266	MMBJNONL_02214	Cytoplasmic	0.0004	0.0017	0.9018	0.0124	0.0808	0.0029
267	MMBJNONL_01931	Cytoplasmic	0	0.001	0.9864	0.0027	0.006	0.0039
268	MMBJNONL_07768	Cytoplasmic	0.0001	0.0002	0.9929	0.004	0.0024	0.0004
269	MMBJNONL_06848	Cytoplasmic	0	0.0003	0.9954	0.0001	0.003	0.0012
270	MMBJNONL_03582	Cytoplasmic	0	0.0037	0.9231	0.0078	0.0069	0.0585
271	MMBJNONL_07804	Cytoplasmic	0.0003	0.0017	0.9348	0.0017	0.0552	0.0062
272	MMBJNONL_04054	Cytoplasmic	0.0001	0.001	0.9722	0.0016	0.0228	0.0023
273	MMBJNONL_13742	Cytoplasmic	0	0.0004	0.99	0.0004	0.007	0.0022
274	MMBJNONL_13135	Cytoplasmic	0	0.002	0.9853	0.001	0.0102	0.0015
275	MMBJNONL_02060	Cytoplasmic	0.001	0.0176	0.8308	0.0232	0.1159	0.0113
276	MMBJNONL_00566	Cytoplasmic	0	0.0009	0.9936	0.0012	0.0038	0.0005
277	MMBJNONL_07715	Cytoplasmic	0	0.0002	0.9935	0.0001	0.0057	0.0005
278	MMBJNONL_12853	Cytoplasmic	0.0001	0.0013	0.9874	0.0007	0.0096	0.001
279	MMBJNONL_11067	Cytoplasmic	0.0008	0.0068	0.9355	0.0329	0.019	0.005
280	MMBJNONL_02833	Cytoplasmic	0	0.0003	0.9788	0.007	0.008	0.006
281	MMBJNONL_03235	Cytoplasmic	0	0.0005	0.9939	0.0013	0.0025	0.0018
282	MMBJNONL_03918	Cytoplasmic	0	0.0027	0.9394	0.0215	0.0038	0.0325
283	MMBJNONL_05032	Cytoplasmic	0	0.0008	0.9978	0.0001	0.0008	0.0004
284	MMBJNONL_07666	Cytoplasmic	0.001	0.0177	0.8372	0.0071	0.1077	0.0292
285	MMBJNONL_10676	Extracellular	0.0008	0.8367	0	0.0001	0.0117	0.1508
286	MMBJNONL_03028	Extracellular	0.001	0.4943	0.2488	0.0119	0.2422	0.0019
287	MMBJNONL_01617	Cytoplasmic	0	0.0023	0.9754	0.0024	0.005	0.0149
288	MMBJNONL_13768	Cytoplasmic Membrane	0.0037	0.0418	0.0053	0.9175	0.0256	0.0061
289	MMBJNONL_09992	Cytoplasmic	0.0015	0.0033	0.9093	0.0212	0.0629	0.0018
290	MMBJNONL_08998	Cytoplasmic	0.0005	0.0034	0.9347	0.0106	0.0387	0.0121
291	MMBJNONL_10738	Cytoplasmic	0	0	0.9998	0	0.0001	0
292	MMBJNONL_11932	Cytoplasmic	0	0.0002	0.995	0.0028	0.0013	0.0007
293	MMBJNONL_00609	Cytoplasmic	0.0002	0.0002	0.9785	0.0071	0.0122	0.0018
294	MMBJNONL_01161	Cytoplasmic	0	0.0008	0.9938	0.0007	0.0039	0.0008
295	MMBJNONL_03587	Cytoplasmic	0.0001	0.0007	0.9886	0.0017	0.0084	0.0004
296	MMBJNONL_06153	Cytoplasmic	0	0	0.9989	0	0.0009	0.0002
297	MMBJNONL_07910	Cytoplasmic Membrane	0.0001	0.0081	0.3251	0.5087	0.0157	0.1422
298	MMBJNONL_00239	Cytoplasmic	0	0	0.9999	0	0	0
299	MMBJNONL_13460	Cytoplasmic	0.0004	0.0252	0.9031	0.0042	0.043	0.0241
300	MMBJNONL_00395	Cytoplasmic	0.0004	0.0032	0.9381	0.0033	0.0507	0.0044
301	MMBJNONL_08921	Cytoplasmic Membrane	0.001	0.0261	0.3052	0.5534	0.0929	0.0214
302	MMBJNONL_07722	Cytoplasmic Membrane	0.0049	0.159	0.0001	0.7368	0.0033	0.0959
303	MMBJNONL_11990	Cytoplasmic	0.0012	0.0091	0.7347	0.011	0.0262	0.2178
304	MMBJNONL_07016	Cytoplasmic	0.0004	0.0029	0.7712	0.0287	0.1938	0.0029
305	MMBJNONL_11971	Cytoplasmic	0.0001	0.0016	0.9877	0.0027	0.006	0.0019
306	MMBJNONL_09338	Cytoplasmic	0	0.0003	0.9915	0.002	0.0042	0.002
307	MMBJNONL_12707	Cytoplasmic	0	0.0008	0.9854	0.0011	0.0102	0.0025
308	MMBJNONL_01153	Cytoplasmic	0	0	0.998	0	0.0015	0.0005
309	MMBJNONL_06787	Cytoplasmic	0	0	0.998	0	0.0016	0.0003
310	MMBJNONL_05876	Cytoplasmic	0.0165	0.0236	0.5134	0.3886	0.0541	0.0039
311	MMBJNONL_11699	Cytoplasmic	0	0.0004	0.9723	0.0005	0.025	0.0018
312	MMBJNONL_08802	Cytoplasmic	0.0004	0.0046	0.9835	0.0035	0.0049	0.003
313	MMBJNONL_04615	Cytoplasmic Membrane	0.0008	0.004	0	0.9853	0.0033	0.0067
314	MMBJNONL_13759	Cytoplasmic	0	0.0003	0.9936	0.002	0.0018	0.0023
315	MMBJNONL_03076	Cytoplasmic	0.0001	0.0001	0.6041	0.3512	0.0434	0.0011
316	MMBJNONL_05299	Cytoplasmic	0	0.0002	0.9861	0.0022	0.0085	0.0029
317	MMBJNONL_07645	Cytoplasmic	0.0001	0.0006	0.9803	0.0067	0.012	0.0003
318	MMBJNONL_02089	Cytoplasmic Membrane	0	0.0003	0.2364	0.6766	0.0147	0.072
319	MMBJNONL_12145	Cytoplasmic	0.0001	0.0001	0.9187	0.0792	0.0017	0.0002
320	MMBJNONL_05514	Cytoplasmic	0.0047	0.0124	0.6788	0.0412	0.2551	0.0078
321	MMBJNONL_01277	Cytoplasmic	0	0.0001	0.9904	0.002	0.0022	0.0052
322	MMBJNONL_00415	Cytoplasmic	0.0005	0.0048	0.9585	0.0048	0.0221	0.0093
323	MMBJNONL_02892	Cytoplasmic	0	0.0032	0.8394	0.1068	0.007	0.0436
324	MMBJNONL_05496	Cytoplasmic	0	0.0006	0.9954	0.0014	0.0019	0.0007
325	MMBJNONL_11892	Cytoplasmic	0.0001	0.0003	0.9562	0.0001	0.042	0.0014
326	MMBJNONL_04086	Cytoplasmic	0	0.0014	0.9517	0.0346	0.0036	0.0086
327	MMBJNONL_11098	Cytoplasmic	0	0	0.9997	0	0.0003	0
328	MMBJNONL_04511	Cytoplasmic	0	0.0005	0.9945	0.0009	0.0015	0.0026
329	MMBJNONL_02121	Cytoplasmic	0	0	0.9999	0	0.0001	0
330	MMBJNONL_11717	Cytoplasmic	0.0001	0.0116	0.9704	0.0027	0.002	0.0132
331	MMBJNONL_08759	Cytoplasmic	0.0001	0.0017	0.9908	0.0043	0.0009	0.0023
332	MMBJNONL_05667	Cytoplasmic	0.0001	0.0024	0.979	0.0009	0.0166	0.001
333	MMBJNONL_02677	Cytoplasmic	0.0001	0.0075	0.6973	0.2669	0.0219	0.0063
334	MMBJNONL_13703	Cytoplasmic Membrane	0.0708	0.1307	0.0009	0.7826	0.0047	0.0103
335	MMBJNONL_02890	Cytoplasmic	0	0.001	0.9951	0.0005	0.0027	0.0007
336	MMBJNONL_00413	Cytoplasmic	0.0001	0.0003	0.9786	0.0203	0.0001	0.0005
337	MMBJNONL_02293	Cytoplasmic	0	0.0009	0.8994	0.0928	0.0026	0.0043
338	MMBJNONL_04313	Cytoplasmic	0.0006	0.0036	0.8343	0.0397	0.0952	0.0266
339	MMBJNONL_08993	Cytoplasmic	0.0001	0.0031	0.9921	0.0034	0.0004	0.0009
340	MMBJNONL_08575	Cytoplasmic	0.0046	0.1002	0.6141	0.182	0.095	0.0042
341	MMBJNONL_09855	Cytoplasmic	0.0002	0.0001	0.6871	0.2889	0.0225	0.0012
342	MMBJNONL_04712	Cytoplasmic	0	0.001	0.9149	0.0784	0.0037	0.002
343	MMBJNONL_03387	Cytoplasmic	0	0	0.999	0.0003	0.0004	0.0002
344	MMBJNONL_03418	Cytoplasmic	0	0.0006	0.9951	0.0005	0.0033	0.0005
345	MMBJNONL_01059	Cytoplasmic	0.0001	0.0102	0.9178	0.0469	0.0248	0.0003
346	MMBJNONL_03257	Cytoplasmic	0	0.0019	0.9949	0.0008	0.0004	0.0021
347	MMBJNONL_00866	Cytoplasmic	0.0001	0.0028	0.9568	0.002	0.0354	0.0029
348	MMBJNONL_06762	Cytoplasmic	0	0.0001	0.9814	0.011	0.0042	0.0033
349	MMBJNONL_12489	Cytoplasmic	0	0.0294	0.963	0.0004	0.0011	0.0061
350	MMBJNONL_11946	Cytoplasmic	0	0.0003	0.996	0.0004	0.0032	0.0001
351	MMBJNONL_07217	Cytoplasmic	0.001	0.0106	0.8516	0.0214	0.1045	0.011
352	MMBJNONL_02839	Cytoplasmic	0.0016	0.0093	0.9191	0.0408	0.0265	0.0027
353	MMBJNONL_10227	Cytoplasmic	0.0003	0.0019	0.9479	0.0042	0.0451	0.0006
354	MMBJNONL_03222	Cytoplasmic	0	0.0038	0.9847	0.0055	0.0056	0.0004
355	MMBJNONL_11937	Cytoplasmic	0.0001	0.0063	0.9341	0.0207	0.0236	0.0152
356	MMBJNONL_13275	Cytoplasmic	0	0	0.9996	0	0.0004	0
357	MMBJNONL_06585	Cytoplasmic	0.0001	0.003	0.9938	0.0013	0.0016	0.0002
358	MMBJNONL_06152	Cytoplasmic	0.0001	0.003	0.9938	0.0013	0.0016	0.0002
359	MMBJNONL_13492	Cytoplasmic	0.0001	0.0011	0.9968	0.0002	0.0016	0.0002
360	MMBJNONL_11731	Cytoplasmic	0.0001	0.0014	0.9831	0.0006	0.0068	0.0079
361	MMBJNONL_13484	Cytoplasmic	0	0.001	0.9966	0.0004	0.0019	0.0002
362	MMBJNONL_09737	Cytoplasmic	0	0.0002	0.9806	0.0045	0.0096	0.0051
363	MMBJNONL_03683	Cytoplasmic Membrane	0.0006	0.0104	0	0.9607	0.0023	0.0261
364	MMBJNONL_00284	Cytoplasmic	0	0.0014	0.8505	0.11	0.0042	0.0339
365	MMBJNONL_06852	Cytoplasmic	0	0.001	0.9975	0.0002	0.0011	0.0002
366	MMBJNONL_10812	Cytoplasmic	0	0.0005	0.964	0.0306	0.0032	0.0017
367	MMBJNONL_06771	Cytoplasmic	0	0	0.9986	0	0.0012	0.0002
368	MMBJNONL_05349	Cytoplasmic	0.0001	0.0002	0.9717	0.0187	0.0092	0.0002
369	MMBJNONL_13616	Cytoplasmic	0.0001	0.0167	0.8024	0.0004	0.0109	0.1695
370	MMBJNONL_11068	Cytoplasmic	0.0022	0.058	0.8516	0.0329	0.0461	0.0091
371	MMBJNONL_13871	Cytoplasmic	0	0.0021	0.9788	0.0009	0.0024	0.0158
372	MMBJNONL_02927	Cytoplasmic	0.0004	0.0602	0.8941	0.004	0.0412	0.0001
373	MMBJNONL_00740	Cytoplasmic	0.0002	0.0007	0.979	0.0007	0.0184	0.0009
374	MMBJNONL_10407	Cytoplasmic	0.002	0.0045	0.7836	0.0794	0.1199	0.0106
375	MMBJNONL_04826	Cytoplasmic Membrane	0.0008	0.0024	0.4817	0.4899	0.0168	0.0084
376	MMBJNONL_08495	Cytoplasmic Membrane	0.0003	0.0021	0	0.965	0.0037	0.029
377	MMBJNONL_07048	Cytoplasmic	0.0012	0.0081	0.8109	0.0105	0.1532	0.016
378	MMBJNONL_10889	Cytoplasmic	0	0.0014	0.976	0.0013	0.0033	0.018
379	MMBJNONL_05802	Extracellular	0.2847	0.6373	0.0002	0.0466	0.0264	0.0047
380	MMBJNONL_09964	Cytoplasmic	0.0001	0.0004	0.9933	0.002	0.0025	0.0017
381	MMBJNONL_06107	Cytoplasmic	0.0001	0.0079	0.9672	0.0036	0.0078	0.0134
382	MMBJNONL_13968	Cytoplasmic	0	0	0.9994	0	0.0005	0
383	MMBJNONL_10095	Cytoplasmic	0	0	0.9994	0	0.0005	0
384	MMBJNONL_04162	Extracellular	0.0899	0.678	0.0085	0.0872	0.0211	0.1153
385	MMBJNONL_01143	Cytoplasmic	0.0003	0.0011	0.9877	0.0029	0.0054	0.0024
386	MMBJNONL_00494	Cytoplasmic Membrane	0.0078	0.0038	0.0004	0.9026	0.0345	0.0509
387	MMBJNONL_14096	Cytoplasmic	0	0.0001	0.9927	0.0006	0.0048	0.0019
388	MMBJNONL_10767	Cytoplasmic	0	0.0024	0.9857	0.0019	0.0025	0.0074
389	MMBJNONL_12117	Cytoplasmic	0.0002	0.0015	0.9085	0.0545	0.0337	0.0016
390	MMBJNONL_05574	Cytoplasmic	0.0002	0.0006	0.9413	0.0072	0.0498	0.0008
391	MMBJNONL_11979	Cytoplasmic	0.0026	0.0641	0.5597	0.0042	0.0008	0.3686
392	MMBJNONL_13760	Cytoplasmic	0	0.0006	0.9677	0.003	0.0111	0.0176
393	MMBJNONL_06711	Cytoplasmic	0	0.0001	0.9998	0	0	0
394	MMBJNONL_05033	Cytoplasmic	0.0008	0.0062	0.8137	0.0077	0.0162	0.1554
395	MMBJNONL_11061	Cytoplasmic	0	0.0009	0.9962	0.0003	0.0017	0.0008
396	MMBJNONL_11078	Cytoplasmic	0.0001	0.0003	0.9906	0.0043	0.0045	0.0002
397	MMBJNONL_07168	Cytoplasmic	0.0004	0.0019	0.9221	0.0033	0.0345	0.0378
398	MMBJNONL_07519	Cytoplasmic	0.0004	0.0103	0.9727	0.0017	0.0094	0.0055
399	MMBJNONL_05515	Cytoplasmic	0.0001	0.0004	0.9732	0.0015	0.0238	0.0011
400	MMBJNONL_06936	Cytoplasmic	0	0.0003	0.9443	0.0514	0.0025	0.0015
401	MMBJNONL_02673	Cytoplasmic	0.0017	0.0021	0.775	0.1405	0.0651	0.0156
402	MMBJNONL_02948	Cytoplasmic	0.0002	0.0019	0.9799	0.0094	0.0038	0.0049
403	MMBJNONL_09212	Cytoplasmic	0	0.0007	0.9992	0	0	0
404	MMBJNONL_04208	Cytoplasmic	0	0.0016	0.7818	0.2107	0.0024	0.0035
405	MMBJNONL_01953	Cytoplasmic	0.0013	0.0218	0.9401	0.0325	0.0041	0.0001
406	MMBJNONL_01637	Cytoplasmic	0	0.0114	0.9732	0.0124	0.0025	0.0005
407	MMBJNONL_12998	Cytoplasmic	0.0005	0.0035	0.9874	0.0023	0.0044	0.0019
408	MMBJNONL_12997	Cytoplasmic	0	0.0017	0.9973	0.0004	0.0004	0.0003
409	MMBJNONL_03920	Cytoplasmic	0	0.0004	0.9946	0.0002	0.0004	0.0044
410	MMBJNONL_04815	Cytoplasmic	0	0.0008	0.9934	0.0024	0.0034	0
411	MMBJNONL_05522	Cytoplasmic	0	0.0002	0.9817	0.0176	0.0005	0.0001
412	MMBJNONL_05367	Cytoplasmic	0	0.0006	0.8798	0.0391	0.0047	0.0758
413	MMBJNONL_03823	Cytoplasmic	0.0001	0.0028	0.9781	0.0021	0.0165	0.0004
414	MMBJNONL_01139	Cytoplasmic	0	0.001	0.9735	0.0166	0.0033	0.0056
415	MMBJNONL_00748	Cytoplasmic	0.0001	0.0011	0.9802	0.0002	0.0131	0.0053
416	MMBJNONL_13736	Cytoplasmic	0	0.0014	0.9845	0.0042	0.0053	0.0046
417	MMBJNONL_13287	Cytoplasmic	0	0	0.9996	0	0.0003	0.0001
418	MMBJNONL_11630	Cytoplasmic	0.0001	0.0007	0.9872	0.0042	0.0032	0.0047
419	MMBJNONL_06813	Cytoplasmic	0.0015	0.0136	0.8096	0.0141	0.1086	0.0526
420	MMBJNONL_02899	Cytoplasmic	0	0.0049	0.9888	0.0001	0.0006	0.0057
421	MMBJNONL_05200	Cytoplasmic	0	0.0001	0.9937	0.0018	0.004	0.0003
422	MMBJNONL_12029	Cytoplasmic	0	0.0001	0.9798	0.0047	0.0126	0.0028
423	MMBJNONL_13396	Cytoplasmic	0.0003	0.0054	0.8981	0.0771	0.0089	0.0102
424	MMBJNONL_09310	Cytoplasmic	0.0001	0.0009	0.9898	0.0025	0.0033	0.0034
425	MMBJNONL_07141	Cytoplasmic	0.0003	0.0002	0.9733	0.0001	0.0259	0.0002
426	MMBJNONL_08530	Cytoplasmic	0.0001	0.0175	0.9103	0.0012	0.0082	0.0627
427	MMBJNONL_11257	Cytoplasmic	0	0.0027	0.9837	0.0011	0.0111	0.0013
428	MMBJNONL_09769	Cytoplasmic	0.0009	0.0088	0.8911	0.0288	0.0523	0.0181
429	MMBJNONL_13139	Cytoplasmic	0.0009	0.0042	0.5088	0.382	0.0908	0.0132
430	MMBJNONL_06113	Cytoplasmic	0.0002	0.0011	0.9639	0.0014	0.0299	0.0035
431	MMBJNONL_13600	Cytoplasmic	0.0008	0.0058	0.9396	0.0031	0.0212	0.0295
432	MMBJNONL_01730	Cytoplasmic	0.0002	0.0051	0.8668	0.1169	0.0063	0.0048
433	MMBJNONL_05824	Cytoplasmic	0.0002	0.0107	0.7352	0.0038	0.0523	0.1978
434	MMBJNONL_00408	Cytoplasmic	0.001	0.2775	0.6784	0.0207	0.0032	0.0192
435	MMBJNONL_03444	Cytoplasmic	0.0002	0.0206	0.8974	0.0109	0.0695	0.0014
436	MMBJNONL_12867	Cytoplasmic	0	0.0004	0.995	0.0004	0.0007	0.0035
437	MMBJNONL_02208	Cytoplasmic	0	0.0001	0.9989	0	0.0005	0.0004
438	MMBJNONL_13839	Cytoplasmic	0.0001	0.0001	0.9073	0.0731	0.0131	0.0063
439	MMBJNONL_10664	Cytoplasmic	0	0.0163	0.9555	0.0044	0.0026	0.0212
440	MMBJNONL_03323	Cytoplasmic	0.0004	0.006	0.9438	0.0284	0.0206	0.0007
441	MMBJNONL_06748	Cytoplasmic	0	0.0001	0.9751	0.0113	0.0089	0.0045
442	MMBJNONL_02832	Cytoplasmic	0	0.0005	0.9958	0.0002	0.0018	0.0017
443	MMBJNONL_08529	Cytoplasmic	0	0.0001	0.9981	0.0012	0.0004	0.0002
444	MMBJNONL_01060	Cytoplasmic	0	0.0019	0.9502	0.027	0.0208	0
445	MMBJNONL_11259	Cytoplasmic	0.0001	0.0023	0.7178	0.2576	0.0213	0.0009
446	MMBJNONL_13133	Cytoplasmic	0.0001	0.0022	0.7221	0.2528	0.022	0.0008
447	MMBJNONL_14094	Cytoplasmic	0	0.0005	0.9903	0.0014	0.0073	0.0005
448	MMBJNONL_05867	Cytoplasmic	0	0.0017	0.9922	0.0005	0.0049	0.0007
449	MMBJNONL_12141	Cytoplasmic	0	0.0006	0.9738	0.0131	0.0038	0.0087
450	#CONTAM#sp|TRYP_PIG|	Extracellular	0.0001	0.9963	0.0001	0.0002	0.001	0.0023
451	MMBJNONL_05816	Cytoplasmic	0.0001	0.0009	0.9965	0.0001	0.002	0.0004
452	MMBJNONL_11072	Cytoplasmic	0	0.0008	0.9988	0.0002	0.0002	0
453	MMBJNONL_05488	Extracellular	0.0294	0.8162	0.0001	0.1343	0.0025	0.0175
454	MMBJNONL_08565	Cytoplasmic	0.0004	0.001	0.9718	0.0095	0.0172	0.0001
455	MMBJNONL_14034	Cytoplasmic Membrane	0.0006	0.002	0	0.9705	0.0057	0.0212
456	MMBJNONL_07905	Cytoplasmic	0	0.0006	0.9984	0.0002	0.0007	0.0001
457	MMBJNONL_01952	Cytoplasmic	0	0.0006	0.9975	0.0002	0.0011	0.0006
458	MMBJNONL_03434	Cytoplasmic	0.0002	0.0009	0.9565	0.0014	0.0311	0.01
459	MMBJNONL_04570	Cytoplasmic Membrane	0.0009	0.1032	0	0.8791	0.0015	0.0153
460	MMBJNONL_09802	Cytoplasmic	0	0.0118	0.8435	0.0005	0.0745	0.0696
461	MMBJNONL_03435	Cytoplasmic	0.0003	0.0009	0.9884	0.0026	0.0057	0.0021
462	MMBJNONL_01281	Cytoplasmic	0	0.0005	0.994	0.0018	0.0025	0.0012
463	MMBJNONL_09664	Cytoplasmic Membrane	0.0066	0.0379	0.0002	0.7893	0.0982	0.0678
464	MMBJNONL_09213	Cytoplasmic	0	0.0031	0.9839	0.001	0.0047	0.0073
465	MMBJNONL_04976	Cytoplasmic	0	0	0.999	0	0.0008	0.0002
466	MMBJNONL_11752	Cytoplasmic	0	0.0003	0.9924	0.0006	0.0027	0.0039
467	MMBJNONL_10932	Cytoplasmic	0.0001	0.0014	0.9538	0.018	0.0074	0.0194
468	MMBJNONL_11064	Cytoplasmic	0	0.0012	0.963	0.0304	0.003	0.0024
469	MMBJNONL_04762	Cytoplasmic	0	0	0.9997	0	0.0002	0
470	MMBJNONL_00771	Cytoplasmic	0	0.0003	0.9944	0.0017	0.0022	0.0013
471	MMBJNONL_04673	Cytoplasmic	0.0001	0.0116	0.9654	0.0048	0.0174	0.0008
472	MMBJNONL_05495	Cytoplasmic	0	0.0002	0.9964	0.0008	0.0023	0.0003
473	MMBJNONL_03250	Cytoplasmic	0	0	0.9993	0	0.0006	0.0001
474	MMBJNONL_05156	Cytoplasmic	0	0.0007	0.9576	0.0033	0.0062	0.0322
475	MMBJNONL_06783	Cytoplasmic	0.0001	0.004	0.9803	0.002	0.0043	0.0093
476	MMBJNONL_02531	Cytoplasmic Membrane	0.0002	0.0009	0	0.9945	0.0044	0.0001
477	MMBJNONL_12134	Cytoplasmic	0	0.0004	0.9695	0.0018	0.0038	0.0246
478	MMBJNONL_05177	Cytoplasmic	0.0005	0.0025	0.9313	0.018	0.0334	0.0143
479	MMBJNONL_13770	Cytoplasmic	0	0.0003	0.9964	0.0001	0.0031	0.0001
480	MMBJNONL_13098	Cytoplasmic	0	0.0009	0.9978	0.0004	0.0009	0.0001
481	MMBJNONL_10984	Cytoplasmic	0	0.0003	0.993	0.001	0.0051	0.0005
482	MMBJNONL_01957	Cytoplasmic	0	0.0004	0.9975	0.0013	0.0006	0.0003
483	MMBJNONL_13778	Cytoplasmic	0	0.0013	0.9959	0.0004	0.002	0.0004
484	MMBJNONL_03287	Cytoplasmic	0.0001	0.0014	0.9917	0.0038	0.0016	0.0014
485	MMBJNONL_00770	Cytoplasmic	0	0.0003	0.9819	0.0163	0.0009	0.0006
486	MMBJNONL_13122	Cytoplasmic	0	0.0001	0.9975	0.0004	0.0019	0.0001
487	MMBJNONL_12038	Cytoplasmic	0.0007	0.0115	0.9118	0.0438	0.0079	0.0243
488	MMBJNONL_12847	Cytoplasmic	0	0	0.9997	0.0001	0.0001	0.0001
489	MMBJNONL_03741	Extracellular	0.0081	0.6733	0.2169	0.008	0.039	0.0548
490	MMBJNONL_03974	Cytoplasmic Membrane	0.0554	0.3028	0.171	0.395	0.0112	0.0645
491	MMBJNONL_10954	Cytoplasmic	0.0001	0.0014	0.9883	0.0018	0.0077	0.0008
492	MMBJNONL_00328	Cytoplasmic	0	0.0002	0.9991	0	0.0003	0.0004
493	MMBJNONL_03871	Periplasmic	0.0048	0.1428	0.0001	0.3453	0.007	0.5
494	MMBJNONL_10928	Cytoplasmic	0.0001	0.0008	0.9599	0.0301	0.0083	0.0007
495	MMBJNONL_07170	Extracellular	0.0714	0.7607	0.0028	0.1273	0.0131	0.0246
496	MMBJNONL_08000	Cytoplasmic Membrane	0.0001	0.0005	0.4517	0.4842	0.0629	0.0006
497	MMBJNONL_04452	Cytoplasmic	0	0.0002	0.9973	0.0006	0.0008	0.0011
498	MMBJNONL_05127	Cytoplasmic	0	0.0008	0.9839	0.004	0.0049	0.0063
499	MMBJNONL_03921	Cytoplasmic	0.0001	0.0003	0.9959	0.0008	0.0027	0.0004
500	MMBJNONL_07478	Cytoplasmic	0.0001	0.0002	0.996	0.0006	0.0027	0.0004
501	MMBJNONL_03029	Extracellular	0.0034	0.7204	0.0311	0.0136	0.228	0.0035
502	MMBJNONL_03483	Cytoplasmic	0.0001	0.007	0.9258	0.0479	0.0134	0.0058
503	MMBJNONL_06875	Cytoplasmic Membrane	0.0005	0.011	0	0.9577	0.007	0.0238
504	MMBJNONL_12860	Cytoplasmic Membrane	0.0006	0.0131	0.2791	0.5095	0.1957	0.0021
505	MMBJNONL_00747	Cytoplasmic	0	0.0002	0.9957	0.0001	0.003	0.0009
506	MMBJNONL_07911	Cytoplasmic	0.0004	0.0023	0.6319	0.3509	0.006	0.0085
507	MMBJNONL_01283	Cytoplasmic	0.0057	0.0125	0.682	0.0803	0.2093	0.0101
508	MMBJNONL_06101	Extracellular	0.003	0.4093	0.0054	0.1564	0.0207	0.4052
509	MMBJNONL_08021	Cytoplasmic	0.001	0.0038	0.8831	0.0928	0.0183	0.001
510	MMBJNONL_11351	Cytoplasmic	0.0001	0.0009	0.5173	0.4392	0.0392	0.0032
511	MMBJNONL_13741	Cytoplasmic	0	0.0009	0.9972	0.0007	0.0006	0.0006
512	MMBJNONL_09754	Cytoplasmic	0	0.0003	0.9942	0.0031	0.0015	0.0009
513	MMBJNONL_03259	Cytoplasmic	0	0.0003	0.9947	0.0004	0.0031	0.0014
514	MMBJNONL_11062	Cytoplasmic	0.0003	0.012	0.8932	0.0453	0.0316	0.0175
515	MMBJNONL_04493	Extracellular	0.0004	0.6622	0.2892	0.0354	0.0021	0.0108
516	MMBJNONL_00027	Cytoplasmic	0.0001	0.0101	0.5931	0.0012	0.0067	0.3888
517	MMBJNONL_06886	Cytoplasmic	0.0004	0.015	0.946	0.0035	0.0247	0.0104
518	MMBJNONL_08300	Cytoplasmic	0.0001	0.0007	0.8923	0.0638	0.0413	0.0018
519	MMBJNONL_06056	Cytoplasmic	0	0.0003	0.9962	0.0001	0.0022	0.0011
520	MMBJNONL_05197	Cytoplasmic	0	0.0001	0.9993	0.0001	0.0005	0
521	MMBJNONL_13801	Cytoplasmic	0	0	0.9995	0	0.0005	0
522	MMBJNONL_08923	Cytoplasmic	0	0	0.9995	0	0.0005	0
523	MMBJNONL_07072	Extracellular	0.0371	0.8952	0.0018	0.0078	0.0096	0.0484
524	MMBJNONL_02944	Cytoplasmic	0.0002	0.0005	0.9616	0.0349	0.0026	0.0002
525	MMBJNONL_03286	Cytoplasmic	0.0002	0.0075	0.9672	0.0143	0.0057	0.0051
526	MMBJNONL_10232	Cytoplasmic	0	0	0.9967	0.0002	0.003	0.0001
527	MMBJNONL_02897	Cytoplasmic	0.0016	0.0307	0.9192	0.0151	0.0277	0.0057
528	MMBJNONL_05334	Cytoplasmic Membrane	0.0006	0.0124	0.0002	0.8733	0.0265	0.0869
529	MMBJNONL_12075	Cytoplasmic	0.0002	0.0109	0.9565	0.0018	0.0287	0.0019
530	MMBJNONL_09211	Cytoplasmic	0	0.0017	0.9965	0.0013	0.0005	0.0001
531	MMBJNONL_00749	Cytoplasmic	0.0001	0.0009	0.9876	0.0003	0.0099	0.0012
532	MMBJNONL_04510	Cytoplasmic	0.0001	0.0066	0.9634	0.0045	0.013	0.0124
533	MMBJNONL_08767	Cytoplasmic	0	0.0099	0.9674	0.02	0.0006	0.0021
534	MMBJNONL_10763	Cytoplasmic	0	0.0003	0.9961	0.0003	0.0027	0.0006
535	MMBJNONL_09075	Extracellular	0.0002	0.998	0	0.0011	0.0007	0
536	MMBJNONL_09342	Cytoplasmic Membrane	0	0.0004	0	0.999	0.0003	0.0002
537	MMBJNONL_01150	Cytoplasmic	0.0001	0.0013	0.9976	0.0003	0.0006	0.0001
538	MMBJNONL_11927	Cytoplasmic	0	0.0138	0.9838	0.0001	0.0009	0.0014
539	MMBJNONL_04994	Cytoplasmic	0	0.0001	0.9834	0.0041	0.0098	0.0026
540	MMBJNONL_13525	Cytoplasmic	0	0.0003	0.8924	0.0874	0.0165	0.0034
541	MMBJNONL_13837	Cytoplasmic	0.0002	0.001	0.8809	0.0637	0.0418	0.0125
542	MMBJNONL_04479	Cytoplasmic	0.0001	0.0018	0.9857	0.0028	0.0052	0.0045
543	MMBJNONL_13978	Cytoplasmic	0	0.0002	0.9995	0.0001	0.0003	0
544	MMBJNONL_01318	Cytoplasmic	0	0	0.998	0	0.0019	0
545	MMBJNONL_06632	Cytoplasmic	0	0.0024	0.9952	0	0.0013	0.0009
546	MMBJNONL_00116	Cytoplasmic	0.0002	0.0093	0.9827	0.0013	0.0015	0.0049
547	MMBJNONL_04059	Cytoplasmic	0	0.0002	0.9978	0.0016	0.0002	0.0002
548	MMBJNONL_01619	Cytoplasmic	0	0.0003	0.9919	0.0003	0.007	0.0005
549	MMBJNONL_07493	Cytoplasmic	0	0.0005	0.995	0.0006	0.0024	0.0015
550	MMBJNONL_05223	Cytoplasmic Membrane	0.0021	0.0916	0.0004	0.903	0.0026	0.0003
551	MMBJNONL_00809	Cytoplasmic	0	0.0013	0.9486	0.0462	0.0012	0.0027
552	MMBJNONL_03325	Cytoplasmic	0	0.0009	0.9866	0.0066	0.0057	0.0002
553	MMBJNONL_02896	Cytoplasmic	0.0005	0.0077	0.9292	0.0321	0.0225	0.0081
554	MMBJNONL_13735	Cytoplasmic	0	0.0005	0.9893	0.0008	0.0049	0.0044
555	MMBJNONL_11647	Cytoplasmic	0	0.0002	0.9826	0.0065	0.0056	0.0051
556	MMBJNONL_02361	Cytoplasmic	0	0.0002	0.993	0.0001	0.0015	0.0052
557	MMBJNONL_11263	Cytoplasmic	0.0009	0.0014	0.7287	0.1546	0.0935	0.0208
558	MMBJNONL_13129	Cytoplasmic	0.0009	0.0012	0.7107	0.1552	0.1024	0.0295
559	MMBJNONL_02079	Cytoplasmic	0	0	1	0	0	0
560	MMBJNONL_06765	Cytoplasmic	0	0.0001	0.9179	0.0648	0.0107	0.0065
561	MMBJNONL_09906	Cytoplasmic Membrane	0.002	0.003	0.0038	0.9758	0.0141	0.0012
562	MMBJNONL_00657	Cytoplasmic	0	0.0001	0.9806	0	0.0191	0.0001
563	MMBJNONL_00498	Cytoplasmic Membrane	0	0.0002	0.3495	0.4511	0.0202	0.179
564	MMBJNONL_06047	Cytoplasmic	0.0002	0.0007	0.9945	0.0031	0.0012	0.0002
565	MMBJNONL_13107	Cytoplasmic	0.0004	0.005	0.9518	0.0268	0.0105	0.0056
566	MMBJNONL_12770	Cytoplasmic	0	0	0.9997	0.0001	0	0.0002
567	MMBJNONL_02669	Cytoplasmic	0	0.0015	0.9874	0.0047	0.0011	0.0053
568	MMBJNONL_11970	Cytoplasmic	0.0002	0.0032	0.9603	0.013	0.0173	0.0059
569	MMBJNONL_09936	Cytoplasmic	0.0001	0	0.9997	0.0001	0.0001	0
570	MMBJNONL_07640	Cytoplasmic	0	0.0209	0.9766	0.0006	0.0008	0.001
571	MMBJNONL_00686	Cytoplasmic	0	0	0.9999	0	0.0001	0
572	MMBJNONL_02106	Cytoplasmic	0	0	0.9997	0.0001	0.0002	0
573	MMBJNONL_04450	Cytoplasmic	0.0003	0.0017	0.9055	0.0231	0.0059	0.0636
574	MMBJNONL_00367	Cytoplasmic	0.0001	0.0009	0.9354	0.0013	0.0603	0.002
575	MMBJNONL_07119	Cytoplasmic	0	0	0.9988	0	0.0012	0
576	MMBJNONL_04147	Cytoplasmic	0.0005	0.012	0.7524	0.0069	0.0038	0.2244
577	MMBJNONL_12421	Cytoplasmic	0.0001	0.0019	0.969	0.0247	0.0041	0.0002
578	MMBJNONL_02168	Cytoplasmic	0	0.0008	0.9953	0.0005	0.0031	0.0002
579	MMBJNONL_07061	Cytoplasmic	0.0001	0.0011	0.9941	0.0038	0.0009	0.0001
580	MMBJNONL_12764	Cytoplasmic	0	0.0068	0.9728	0.0132	0.0048	0.0024
581	MMBJNONL_04089	Cytoplasmic	0.0001	0.0005	0.9984	0.0001	0.0003	0.0005
582	MMBJNONL_02117	Cytoplasmic	0	0.0007	0.9915	0.0005	0.0035	0.0038
583	MMBJNONL_03494	Cytoplasmic	0.0006	0.0029	0.9539	0.0253	0.0158	0.0014
584	MMBJNONL_00806	Cytoplasmic	0.0008	0.0118	0.8829	0.0181	0.0643	0.0221
585	MMBJNONL_03704	Cytoplasmic	0	0.0008	0.9926	0.0011	0.0042	0.0014
586	MMBJNONL_09311	Cytoplasmic	0	0.0001	0.9977	0.0001	0.0017	0.0002
587	MMBJNONL_11978	Cytoplasmic	0	0.0067	0.9538	0.018	0.011	0.0105
588	MMBJNONL_09096	Cytoplasmic	0	0.0031	0.9519	0.0012	0.0035	0.0402
589	MMBJNONL_10021	Cytoplasmic Membrane	0.0013	0.0017	0	0.9898	0.0038	0.0034
590	MMBJNONL_13518	Cytoplasmic Membrane	0.0003	0.0021	0.0001	0.8283	0.0044	0.1648
591	MMBJNONL_01003	Cytoplasmic Membrane	0.0003	0.0765	0	0.7353	0.0078	0.1799
592	MMBJNONL_11969	Cytoplasmic	0.0011	0.0457	0.8598	0.023	0.0464	0.024
593	MMBJNONL_11972	Cytoplasmic	0	0.0002	0.9964	0.0017	0.0012	0.0004
594	MMBJNONL_01171	Cytoplasmic	0.0002	0.0021	0.908	0.0209	0.0206	0.0482
595	MMBJNONL_12906	Cytoplasmic	0.0002	0.029	0.9442	0.004	0.0119	0.0108
596	MMBJNONL_03867	Cytoplasmic	0.0001	0.0002	0.9789	0.0041	0.0165	0.0003
597	MMBJNONL_12496	Cytoplasmic Membrane	0	0	0	0.9997	0.0002	0.0001
598	MMBJNONL_05358	Cytoplasmic	0	0.0004	0.9927	0.0009	0.002	0.004
599	MMBJNONL_03617	Cytoplasmic	0.0078	0.007	0.6056	0.3396	0.0368	0.0033
600	MMBJNONL_07276	Cytoplasmic	0	0	0.9996	0	0.0003	0
601	MMBJNONL_05420	Cytoplasmic	0	0.0001	0.9974	0.0006	0.001	0.001
602	MMBJNONL_08879	Cytoplasmic	0	0	0.964	0.024	0.0092	0.0028
603	MMBJNONL_06108	Cytoplasmic	0	0.0003	0.9993	0	0.0001	0.0003
604	MMBJNONL_00246	Cytoplasmic	0.0001	0.0236	0.968	0.005	0.0019	0.0014
605	MMBJNONL_03898	Cytoplasmic	0.0001	0.0013	0.9537	0.0025	0.042	0.0005
606	MMBJNONL_03022	Extracellular	0.0007	0.784	0.0155	0.0523	0.1175	0.03
607	MMBJNONL_00587	Cytoplasmic	0	0.0005	0.9979	0.0009	0.0004	0.0002
608	MMBJNONL_04736	Cytoplasmic	0.0012	0.0048	0.9486	0.0222	0.0213	0.0019
609	MMBJNONL_06548	Cytoplasmic	0.0002	0.0013	0.977	0.0016	0.0175	0.0024
610	MMBJNONL_11691	Cytoplasmic Membrane	0.0017	0.0066	0.2931	0.6349	0.0461	0.0176
611	MMBJNONL_06311	Cytoplasmic	0.0003	0.0008	0.9518	0.0157	0.0223	0.0091
612	MMBJNONL_12897	Cytoplasmic	0	0.0002	0.9982	0.0002	0.0004	0.0011
613	MMBJNONL_13762	Cytoplasmic	0	0.0012	0.988	0.0003	0.0077	0.0027
614	MMBJNONL_12499	Cytoplasmic	0.0006	0.0238	0.5169	0.3829	0.0693	0.0064
615	MMBJNONL_00146	Cytoplasmic	0	0.0007	0.9938	0.0009	0.0007	0.0038
616	MMBJNONL_10760	Cytoplasmic	0.0001	0.0013	0.9208	0.0625	0.0115	0.0038
617	MMBJNONL_08365	Cytoplasmic	0.0001	0.0028	0.9172	0.0081	0.0593	0.0124
618	MMBJNONL_02564	Outer Membrane	0.1834	0.2415	0.0532	0.0912	0.4289	0.0018
619	MMBJNONL_03499	Cytoplasmic	0.0005	0.0052	0.9557	0.0195	0.0117	0.0074
620	MMBJNONL_06372	Cytoplasmic	0.0001	0.018	0.9668	0.0054	0.0046	0.0051
621	MMBJNONL_10929	Cytoplasmic	0	0.0002	0.8991	0.0976	0.0018	0.0013
622	MMBJNONL_13090	Cytoplasmic	0	0.0002	0.9976	0.0009	0.0006	0.0007
623	MMBJNONL_09920	Cytoplasmic	0	0	0.9998	0	0.0002	0
624	MMBJNONL_07912	Cytoplasmic Membrane	0.0016	0.0389	0.3217	0.5339	0.051	0.053
625	MMBJNONL_06851	Cytoplasmic	0.0005	0.024	0.9556	0.0037	0.0065	0.0098
626	MMBJNONL_05943	Cytoplasmic	0.0007	0.0041	0.8361	0.0162	0.1358	0.0071
627	MMBJNONL_13761	Cytoplasmic	0	0.0002	0.9956	0.0006	0.0025	0.001
628	MMBJNONL_11636	Cytoplasmic	0.0002	0.0001	0.8696	0.0014	0.1282	0.0005
629	MMBJNONL_05155	Cytoplasmic	0	0.0002	0.9919	0.0028	0.003	0.0021
630	MMBJNONL_05193	Cytoplasmic	0.0004	0.006	0.7342	0.0076	0.0042	0.2475
631	MMBJNONL_02100	Cytoplasmic	0	0.0006	0.9879	0.0034	0.0054	0.0026
632	MMBJNONL_05774	Cytoplasmic	0.0017	0.0541	0.8344	0.0099	0.0808	0.0191
633	MMBJNONL_08023	Cytoplasmic	0.0001	0.0412	0.9472	0.0051	0.006	0.0004
634	MMBJNONL_13430	Cytoplasmic	0.0001	0.0497	0.9379	0.0054	0.0065	0.0004
635	MMBJNONL_10547	Cytoplasmic	0	0.0004	0.9983	0.0001	0.0011	0.0001
636	MMBJNONL_09957	Cytoplasmic	0.0001	0.0001	0.9796	0.0022	0.0179	0.0001
637	MMBJNONL_01058	Cytoplasmic	0.0005	0.0201	0.9439	0.0069	0.027	0.0016
638	MMBJNONL_05497	Cytoplasmic Membrane	0.0005	0.0023	0.3684	0.5421	0.0663	0.0205
639	MMBJNONL_08763	Cytoplasmic	0.0001	0.0029	0.9518	0.0146	0.0229	0.0077
640	MMBJNONL_03152	Cytoplasmic	0	0.0041	0.9233	0.0035	0.0058	0.0632
641	MMBJNONL_05202	Cytoplasmic Membrane	0.0007	0.0058	0.0031	0.8505	0.127	0.0129
642	MMBJNONL_06333	Cytoplasmic	0	0.0002	0.9989	0.0001	0.0003	0.0005
643	MMBJNONL_13132	Cytoplasmic	0.0046	0.0075	0.7797	0.0768	0.1157	0.0158
644	MMBJNONL_12028	Cytoplasmic	0.0015	0.0117	0.8213	0.1315	0.0323	0.0017
645	MMBJNONL_10748	Cytoplasmic	0	0.008	0.9843	0.0021	0.0041	0.0015
646	MMBJNONL_05809	Cytoplasmic	0	0.0019	0.9473	0.048	0.0025	0.0002
647	MMBJNONL_06586	Cytoplasmic	0	0	0.9982	0	0.0013	0.0005
648	MMBJNONL_05126	Cytoplasmic	0.0001	0.0008	0.9853	0.0013	0.0062	0.0063
649	MMBJNONL_07150	Cytoplasmic	0	0.0017	0.9956	0	0.0017	0.0009
650	MMBJNONL_03864	Cytoplasmic	0	0.0005	0.991	0.0001	0.0082	0.0002
651	MMBJNONL_03104	Cytoplasmic Membrane	0.0009	0.0044	0.0073	0.7953	0.1838	0.0084
652	MMBJNONL_08378	Cytoplasmic	0.0002	0.0109	0.9723	0.0144	0.0021	0
653	MMBJNONL_10086	Cytoplasmic	0	0.0018	0.9898	0.0041	0.0037	0.0006
654	MMBJNONL_02711	Cytoplasmic	0	0.0001	0.997	0.0001	0.0003	0.0024
655	MMBJNONL_03817	Cytoplasmic	0	0.0003	0.9973	0.0001	0.0018	0.0005
656	MMBJNONL_02130	Cytoplasmic Membrane	0.0001	0.0006	0.0001	0.9949	0.0032	0.0011
657	MMBJNONL_05301	Cytoplasmic	0.0004	0.0034	0.9698	0.0201	0.0057	0.0005
658	MMBJNONL_12805	Cytoplasmic	0	0	0.9982	0.0004	0.0008	0.0006
659	MMBJNONL_10653	Cytoplasmic	0	0.0018	0.9838	0.0006	0.0048	0.009
660	MMBJNONL_06933	Cytoplasmic	0	0.0004	0.9663	0.0024	0.0026	0.0282
661	MMBJNONL_09314	Cytoplasmic	0.0001	0.001	0.9464	0.0433	0.0055	0.0037
662	MMBJNONL_01062	Cytoplasmic	0.0001	0.0061	0.981	0.0058	0.0059	0.001
663	MMBJNONL_01925	Cytoplasmic	0	0.0005	0.9715	0.0008	0.0037	0.0236
664	MMBJNONL_03288	Cytoplasmic	0.0001	0.0018	0.9915	0.0012	0.0024	0.0031
665	MMBJNONL_01747	Cytoplasmic	0	0.0003	0.9733	0.0119	0.0037	0.0107
666	MMBJNONL_12491	Cytoplasmic	0.0001	0.0049	0.9917	0.0004	0.0006	0.0022
667	MMBJNONL_11099	Cytoplasmic	0.0016	0.0017	0.926	0.0218	0.0458	0.0032
668	MMBJNONL_11737	Cytoplasmic	0.0001	0.0053	0.9851	0.0036	0.0044	0.0015
669	MMBJNONL_08760	Cytoplasmic	0	0.0003	0.9649	0.0178	0.0109	0.0061
670	MMBJNONL_07638	Cytoplasmic	0.0006	0.0011	0.9924	0.0007	0.0043	0.0009
671	MMBJNONL_13498	Cytoplasmic	0	0.0005	0.9871	0.0059	0.0013	0.0052
672	MMBJNONL_10871	Cytoplasmic	0.0003	0.0183	0.9667	0.002	0.0064	0.0063
673	MMBJNONL_01316	Cytoplasmic	0	0.0002	0.9979	0.0005	0.0014	0
674	MMBJNONL_05563	Cytoplasmic	0.0002	0.023	0.6874	0.0015	0.0192	0.2688
675	MMBJNONL_03691	Cytoplasmic	0	0.0009	0.989	0.002	0.0062	0.0019
676	MMBJNONL_00394	Cytoplasmic	0.0002	0.0131	0.6853	0.0041	0.0598	0.2375
677	MMBJNONL_03055	Cytoplasmic	0.0006	0.1432	0.8407	0.0031	0.0121	0.0003
678	MMBJNONL_03285	Cytoplasmic	0	0.0008	0.9938	0.0002	0.005	0.0003
679	MMBJNONL_05302	Cytoplasmic	0	0.0003	0.9991	0.0001	0.0004	0.0002
680	MMBJNONL_02893	Cytoplasmic	0	0.0044	0.9495	0.0383	0.0047	0.0031
681	MMBJNONL_03008	Extracellular	0.009	0.8623	0.0097	0.0067	0.1098	0.0026
682	MMBJNONL_04831	Cytoplasmic	0.001	0.0245	0.5586	0.3454	0.0647	0.0058
683	MMBJNONL_09006	Cytoplasmic	0	0	0.9973	0.0005	0.002	0.0001
684	MMBJNONL_09203	Cytoplasmic	0.0002	0.0214	0.7323	0.0185	0.1419	0.0858
685	MMBJNONL_12883	Cytoplasmic	0.0001	0.0164	0.7771	0.0219	0.1292	0.0553
686	MMBJNONL_08046	Cytoplasmic	0.0003	0.0256	0.9537	0.0084	0.0058	0.0062
687	MMBJNONL_03489	Cytoplasmic	0	0.0006	0.9985	0	0.0006	0.0002
688	MMBJNONL_09982	Outer Membrane	0	0	0.2569	0.0007	0.7422	0.0002
689	MMBJNONL_05178	Cytoplasmic	0	0.0015	0.9728	0.0158	0.0039	0.0059
690	MMBJNONL_10769	Cytoplasmic	0	0.0015	0.9843	0.0065	0.007	0.0006
691	MMBJNONL_07954	Cytoplasmic Membrane	0.0054	0.2055	0.0295	0.5106	0.0223	0.2267
692	MMBJNONL_00329	Cytoplasmic Membrane	0.0011	0.0085	0.4718	0.4727	0.0406	0.0054
693	MMBJNONL_00626	Cytoplasmic	0	0.0001	0.9985	0.0002	0.0012	0.0001
694	MMBJNONL_02156	Cytoplasmic	0	0.0015	0.9969	0.0001	0.0002	0.0013
695	MMBJNONL_01958	Cytoplasmic	0.0003	0.0178	0.8221	0.0583	0.0633	0.0382
696	MMBJNONL_05911	Cytoplasmic	0.0004	0.0033	0.5199	0.3914	0.0719	0.0131
697	MMBJNONL_09858	Cytoplasmic	0.0004	0.0019	0.9234	0.011	0.0629	0.0004
698	MMBJNONL_13764	Cytoplasmic	0	0.0521	0.5392	0.0013	0.0154	0.392
699	MMBJNONL_00208	Cytoplasmic	0.0062	0.0106	0.6742	0.0301	0.2716	0.0073
700	MMBJNONL_07759	Cytoplasmic	0	0	0.9994	0.0003	0.0002	0.0001
701	MMBJNONL_13854	Cytoplasmic Membrane	0.0017	0.0832	0.0002	0.8963	0.0015	0.0171
702	MMBJNONL_09175	Cytoplasmic	0.0002	0.004	0.9576	0.0227	0.0055	0.01
703	MMBJNONL_05353	Cytoplasmic	0.0001	0.0004	0.5103	0.3731	0.0129	0.1032
704	MMBJNONL_09952	Cytoplasmic	0	0.0007	0.9554	0.0111	0.0128	0.0199
705	MMBJNONL_07070	Cytoplasmic	0	0.0006	0.9908	0.0007	0.0007	0.0071
706	MMBJNONL_12854	Cytoplasmic	0	0.0008	0.9924	0.0022	0.0036	0.0008
707	MMBJNONL_11190	Cytoplasmic Membrane	0.0027	0.0769	0.0001	0.6731	0.0049	0.2424
708	MMBJNONL_12027	Cytoplasmic	0.0011	0.0057	0.9615	0.0094	0.0156	0.0067
709	MMBJNONL_03541	Cytoplasmic	0.0006	0.0387	0.9332	0.0039	0.0179	0.0057
710	MMBJNONL_06284	Cytoplasmic	0.0006	0.04	0.9307	0.0039	0.0189	0.0059
711	MMBJNONL_13452	Cytoplasmic	0	0.0002	0.9923	0.0034	0.0041	0
712	MMBJNONL_08001	Cytoplasmic	0	0.0002	0.989	0.0052	0.0055	0.0001
713	MMBJNONL_11956	Cytoplasmic	0	0.0029	0.9855	0.0023	0.0053	0.0039
714	MMBJNONL_06058	Cytoplasmic	0	0.0019	0.9967	0.0003	0.0004	0.0007
715	MMBJNONL_03279	Cytoplasmic	0.0001	0.0039	0.9817	0.0033	0.0103	0.0008
716	MMBJNONL_11096	Cytoplasmic	0	0.0001	0.9992	0.0002	0.0004	0
717	MMBJNONL_01141	Cytoplasmic Membrane	0	0	0.0004	0.9987	0.0008	0.0001
718	MMBJNONL_13096	Cytoplasmic	0	0.0017	0.9925	0.0041	0.0017	0.0001
719	MMBJNONL_03480	Cytoplasmic	0	0.0003	0.9711	0.0236	0.0042	0.0008
720	MMBJNONL_12855	Cytoplasmic Membrane	0.0009	0.0032	0.0012	0.8625	0.1244	0.0079
721	MMBJNONL_11065	Cytoplasmic	0.0001	0.0053	0.9788	0.0065	0.0034	0.0059
722	MMBJNONL_03145	Cytoplasmic	0.0001	0.0009	0.9923	0.0015	0.0014	0.0038
723	MMBJNONL_02666	Cytoplasmic	0	0.0002	0.9963	0.0002	0.0019	0.0014
724	MMBJNONL_05521	Cytoplasmic	0	0.0002	0.9958	0.0027	0.0012	0.0001
725	MMBJNONL_06967	Cytoplasmic	0	0	0.9998	0	0.0001	0
726	MMBJNONL_05938	Cytoplasmic	0	0.0002	0.9988	0.0003	0.0006	0.0002
727	MMBJNONL_03074	Cytoplasmic	0	0	0.9999	0	0.0001	0
728	MMBJNONL_02620	Cytoplasmic	0.0001	0.0033	0.9106	0.0524	0.0238	0.0099
729	MMBJNONL_03863	Cytoplasmic	0.0001	0.0022	0.9573	0.0021	0.0054	0.0328
730	MMBJNONL_08577	Cytoplasmic	0	0	0.9999	0	0.0001	0
731	MMBJNONL_08010	Cytoplasmic	0	0	0.9981	0.0003	0.0015	0
732	MMBJNONL_02311	Cytoplasmic	0	0.0003	0.9245	0.0664	0.0031	0.0058
733	MMBJNONL_12094	Cytoplasmic	0.0002	0.0146	0.9471	0.0147	0.01	0.0134
734	MMBJNONL_05493	Cytoplasmic	0.0003	0.0272	0.4743	0.0047	0.0195	0.4741
735	MMBJNONL_05107	Cytoplasmic	0	0.0059	0.9447	0.0004	0.0024	0.0468
736	MMBJNONL_12856	Cytoplasmic	0	0.004	0.9927	0.001	0.0018	0.0005
737	MMBJNONL_13481	Cytoplasmic	0	0.0001	0.9964	0.0028	0.0004	0.0002
738	MMBJNONL_03302	Cytoplasmic	0.0001	0.0068	0.9775	0.0049	0.0087	0.0019
739	MMBJNONL_11715	Cytoplasmic	0.0001	0.0022	0.9433	0.0037	0.0496	0.0011
740	MMBJNONL_12398	Cytoplasmic	0	0.0005	0.9451	0.0389	0.0053	0.0102
741	MMBJNONL_12982	Periplasmic	0.0022	0.267	0.0001	0.0752	0.0037	0.6519
742	MMBJNONL_04550	Cytoplasmic	0.0001	0.0002	0.9706	0.0161	0.0128	0.0003
743	MMBJNONL_04492	Cytoplasmic	0.0001	0.0002	0.9631	0.0164	0.0199	0.0004
744	MMBJNONL_00593	Cytoplasmic	0.0001	0.0001	0.9924	0.0027	0.0045	0.0002
745	MMBJNONL_05357	Cytoplasmic	0	0.0001	0.9974	0.0007	0.0013	0.0004
746	MMBJNONL_14001	Cytoplasmic	0	0	0.9998	0.0001	0.0001	0
747	MMBJNONL_08154	Cytoplasmic	0	0.0001	0.9997	0.0001	0.0001	0
748	MMBJNONL_01054	Cytoplasmic	0.0006	0.0127	0.9039	0.07	0.0123	0.0004
749	MMBJNONL_00678	Cytoplasmic	0	0	0.9993	0.0001	0.0003	0.0002
750	MMBJNONL_04489	Cytoplasmic	0	0.0016	0.9749	0.0001	0.0032	0.0202
751	MMBJNONL_09898	Cytoplasmic	0.0001	0.0037	0.9749	0.0048	0.0121	0.0044
752	MMBJNONL_10931	Cytoplasmic	0.0003	0.0024	0.9059	0.0318	0.0534	0.0062
753	MMBJNONL_13131	Cytoplasmic	0	0	0.9987	0	0.0011	0.0001
754	MMBJNONL_11043	Cytoplasmic	0	0.0005	0.9992	0.0002	0.0001	0.0001
755	MMBJNONL_12765	Cytoplasmic	0.0002	0.0022	0.989	0.0068	0.0015	0.0004
756	MMBJNONL_09359	Cytoplasmic	0.0006	0.0058	0.9335	0.0098	0.0487	0.0016
757	MMBJNONL_09996	Cytoplasmic	0.0018	0.0187	0.747	0.0118	0.2172	0.0034
758	MMBJNONL_05577	Cytoplasmic	0	0.0007	0.9845	0.0003	0.0058	0.0087
759	MMBJNONL_02532	Cytoplasmic	0	0.0001	0.999	0.0001	0.0007	0
760	MMBJNONL_12160	Cytoplasmic	0	0.0003	0.9919	0.0009	0.0044	0.0025
761	MMBJNONL_10647	Cytoplasmic	0.0001	0.0045	0.9848	0.0038	0.0059	0.0009
762	MMBJNONL_07961	Cytoplasmic	0.0001	0.0014	0.9683	0.0027	0.0063	0.0213
763	MMBJNONL_12820	Cytoplasmic Membrane	0	0	0	0.9999	0.0001	0
764	MMBJNONL_11132	Cytoplasmic	0	0.0001	0.9931	0.005	0.0017	0.0001
765	MMBJNONL_08155	Cytoplasmic	0	0	0.9997	0	0.0003	0
766	MMBJNONL_10831	Cytoplasmic	0.0001	0.009	0.9679	0.0183	0.0044	0.0001
767	MMBJNONL_11751	Cytoplasmic	0.0002	0.0114	0.9095	0.0124	0.0432	0.0233
768	MMBJNONL_03151	Extracellular	0.1141	0.6476	0.0789	0.0845	0.0294	0.0455
769	MMBJNONL_00334	Cytoplasmic	0.0001	0.0141	0.844	0.0818	0.0598	0.0002
770	MMBJNONL_13493	Cytoplasmic	0.0001	0.0006	0.9829	0.0021	0.003	0.0113
771	MMBJNONL_08920	Cytoplasmic	0.0008	0.0135	0.5792	0.3764	0.0243	0.0059
772	MMBJNONL_02865	Cytoplasmic	0.0007	0.0371	0.8304	0.0834	0.0218	0.0265
773	MMBJNONL_01826	Cytoplasmic	0	0.0002	0.998	0.0002	0.0006	0.0011
774	MMBJNONL_02901	Cytoplasmic	0	0.0002	0.9995	0	0.0003	0
775	MMBJNONL_01350	Cytoplasmic	0.0003	0.0079	0.9343	0.0132	0.0405	0.0038
776	MMBJNONL_06147	Cytoplasmic	0	0.0005	0.984	0.0069	0.0057	0.0028
777	MMBJNONL_06580	Cytoplasmic	0	0.0005	0.9869	0.005	0.0045	0.0031
778	MMBJNONL_00490	Cytoplasmic	0	0	0.9995	0	0.0005	0
779	MMBJNONL_08053	Cytoplasmic	0.0006	0.0237	0.9691	0.0006	0.0022	0.0037
780	MMBJNONL_04900	Cytoplasmic	0.0005	0.0002	0.9709	0.0105	0.0169	0.001
781	MMBJNONL_01587	Cytoplasmic Membrane	0.0006	0.0008	0.0003	0.9952	0.0022	0.0009
782	MMBJNONL_09887	Cytoplasmic	0.0004	0.0061	0.8263	0.1249	0.0402	0.002
783	MMBJNONL_09914	Cytoplasmic	0.0002	0.0005	0.9961	0.002	0.0011	0.0002
784	MMBJNONL_07723	Cytoplasmic	0.0013	0.013	0.8769	0.0949	0.0099	0.004
785	MMBJNONL_13209	Cytoplasmic	0	0.0005	0.9548	0.0319	0.0119	0.0009
786	MMBJNONL_04461	Cytoplasmic Membrane	0	0.0001	0	0.9999	0	0
787	MMBJNONL_01310	Cytoplasmic	0	0	0.9999	0	0.0001	0.0001
788	MMBJNONL_08563	Cytoplasmic	0	0	0.9996	0.0001	0.0003	0
789	MMBJNONL_03845	Cytoplasmic Membrane	0.0085	0.0233	0.0003	0.9177	0.0368	0.0134
790	MMBJNONL_00245	Cytoplasmic	0.0001	0.0009	0.9959	0.0004	0.002	0.0007
791	MMBJNONL_09489	Cytoplasmic	0.0001	0.0065	0.5797	0.3565	0.0306	0.0267
792	MMBJNONL_09306	Cytoplasmic	0	0.0013	0.9865	0.0047	0.0068	0.0006
793	MMBJNONL_05158	Cytoplasmic	0	0.0018	0.9884	0.0007	0.0066	0.0025
794	MMBJNONL_06052	Cytoplasmic	0.0002	0.0021	0.9244	0.0014	0.0644	0.0075
795	MMBJNONL_02507	Cytoplasmic	0.0001	0.0016	0.9493	0.0228	0.0091	0.0172
796	MMBJNONL_04995	Cytoplasmic	0.0012	0.0117	0.8354	0.1209	0.0296	0.0013
797	MMBJNONL_12013	Cytoplasmic	0	0.0005	0.9975	0	0.0007	0.0013
798	MMBJNONL_13149	Cytoplasmic	0.0001	0.0021	0.9761	0.0186	0.0029	0.0002
799	MMBJNONL_13210	Cytoplasmic	0	0.0026	0.8497	0.0181	0.0149	0.1148
800	MMBJNONL_08877	Cytoplasmic	0.0005	0.0011	0.9775	0.0031	0.0072	0.0107
801	MMBJNONL_08527	Cytoplasmic	0.0001	0.0022	0.9774	0.0053	0.0102	0.0047
802	MMBJNONL_06970	Cytoplasmic	0	0.0499	0.946	0.0014	0.0024	0.0003
803	MMBJNONL_07293	Cytoplasmic	0	0.0027	0.9927	0.0004	0.0026	0.0016
804	MMBJNONL_12868	Cytoplasmic	0.0001	0.0004	0.9878	0.0008	0.0058	0.0051
805	MMBJNONL_08846	Cytoplasmic	0.0001	0.0025	0.9755	0.0032	0.0185	0.0002
806	MMBJNONL_01201	Cytoplasmic	0.0005	0.0081	0.926	0.027	0.0169	0.0214
807	MMBJNONL_12103	Cytoplasmic	0	0.0108	0.9842	0.0001	0.0012	0.0036
808	MMBJNONL_08585	Cytoplasmic	0.0001	0.0007	0.8064	0.1495	0.0412	0.002
809	MMBJNONL_02129	Cytoplasmic	0.0001	0.0007	0.8074	0.1514	0.0382	0.0021
810	MMBJNONL_12749	Cytoplasmic	0.0001	0.0004	0.9805	0.0058	0.009	0.0042
811	MMBJNONL_13079	Cytoplasmic	0.0001	0.0045	0.8619	0.0539	0.0035	0.0761
812	MMBJNONL_02769	Cytoplasmic	0	0	0.9997	0	0.0003	0
813	MMBJNONL_10895	Extracellular	0.0001	0.999	0	0	0.0002	0.0007
814	MMBJNONL_07056	Cytoplasmic	0.0003	0.0407	0.8565	0.069	0.0298	0.0037
815	MMBJNONL_09669	Cytoplasmic	0.0023	0.0008	0.5064	0.09	0.3997	0.0009
816	MMBJNONL_13500	Cytoplasmic	0	0.0005	0.9895	0.0016	0.0037	0.0047
817	MMBJNONL_05300	Cytoplasmic	0.0001	0.0026	0.9897	0.0051	0.002	0.0005
818	MMBJNONL_02312	Cytoplasmic	0	0.0019	0.9744	0.0118	0.0029	0.009
819	MMBJNONL_13477	Cytoplasmic	0	0.0008	0.9956	0.0016	0.0014	0.0006
820	MMBJNONL_11810	Cytoplasmic	0.0001	0.0095	0.9671	0.0071	0.0081	0.008
821	MMBJNONL_11836	Cytoplasmic Membrane	0.0009	0.015	0.0001	0.9269	0.0191	0.038
822	MMBJNONL_01296	Cytoplasmic	0	0.0004	0.9922	0.0038	0.0034	0.0002
823	MMBJNONL_00237	Cytoplasmic	0.0003	0.0014	0.975	0.0014	0.0193	0.0027
824	MMBJNONL_01353	Cytoplasmic	0.0002	0.0005	0.983	0.0083	0.0069	0.001
825	MMBJNONL_00406	Cytoplasmic	0	0.0005	0.9894	0.0049	0.0031	0.0022
826	MMBJNONL_08999	Cytoplasmic	0.0001	0.0017	0.9627	0.0057	0.0277	0.0021
827	MMBJNONL_10646	Cytoplasmic	0	0.0001	0.9987	0.0002	0.0008	0.0001
828	MMBJNONL_09308	Cytoplasmic	0	0.0051	0.9831	0.002	0.0028	0.0071
829	MMBJNONL_02306	Cytoplasmic	0.0001	0.0007	0.9861	0.0013	0.0066	0.0052
830	MMBJNONL_01654	Cytoplasmic	0.0001	0.0002	0.9894	0.0022	0.008	0.0002
831	MMBJNONL_07300	Cytoplasmic	0.0087	0.0802	0.9001	0.0004	0.0069	0.0036
832	MMBJNONL_10704	Cytoplasmic	0	0.0047	0.9927	0.0003	0.0021	0.0001
833	MMBJNONL_05043	Cytoplasmic	0.0032	0.2732	0.4739	0.014	0.0021	0.2336
834	MMBJNONL_02555	Cytoplasmic	0.0001	0.0026	0.9691	0.0104	0.0032	0.0146
835	MMBJNONL_00882	Cytoplasmic	0	0.0009	0.9806	0.0014	0.0106	0.0065
836	MMBJNONL_02891	Cytoplasmic	0.0008	0.0161	0.8329	0.0645	0.0589	0.0269
837	MMBJNONL_07198	Cytoplasmic	0	0	0.9999	0	0	0
838	MMBJNONL_11260	Cytoplasmic	0.0023	0.0044	0.8108	0.0559	0.1096	0.0169
839	MMBJNONL_13274	Cytoplasmic	0	0.0011	0.9612	0.0245	0.0127	0.0005
840	MMBJNONL_12806	Cytoplasmic	0.0004	0.0315	0.9379	0.0116	0.0154	0.0032
841	MMBJNONL_08335	Cytoplasmic	0.0006	0.007	0.9316	0.0397	0.0124	0.0087
842	MMBJNONL_00392	Cytoplasmic	0.0016	0.2728	0.495	0.0379	0.0378	0.155
843	MMBJNONL_13739	Cytoplasmic	0.0002	0.0408	0.9497	0.0039	0.0034	0.002
844	MMBJNONL_12127	Cytoplasmic	0	0.0002	0.9948	0.0007	0.0031	0.0011
845	MMBJNONL_01681	Cytoplasmic	0.0001	0.0022	0.9842	0.0026	0.0104	0.0005
846	MMBJNONL_13832	Extracellular	0.0634	0.3803	0.0017	0.3728	0.0441	0.1376
847	MMBJNONL_11697	Cytoplasmic	0	0.0001	0.9959	0.0007	0.0018	0.0015
848	MMBJNONL_03496	Cytoplasmic	0	0.0003	0.9992	0	0.0002	0.0003
849	MMBJNONL_11938	Cytoplasmic	0.0001	0.0015	0.9938	0.0016	0.0013	0.0017
850	MMBJNONL_13105	Cytoplasmic	0	0.0011	0.996	0.0011	0.0015	0.0003
851	MMBJNONL_08694	Cytoplasmic Membrane	0.0017	0.0047	0.3932	0.4169	0.1768	0.0066
852	MMBJNONL_06722	Cytoplasmic	0	0.0003	0.9889	0.0067	0.003	0.001
853	MMBJNONL_11086	Cytoplasmic	0.0001	0.0006	0.981	0.0022	0.0159	0.0001
854	MMBJNONL_10970	Cytoplasmic	0.0001	0.0016	0.9653	0.0022	0.0112	0.0197
855	MMBJNONL_07903	Cytoplasmic	0	0.0001	0.9982	0.0001	0.0011	0.0005
856	MMBJNONL_02077	Cytoplasmic	0.0001	0.0002	0.9895	0.002	0.0075	0.0007
857	MMBJNONL_00242	Cytoplasmic	0.0002	0.0047	0.984	0.0029	0.0063	0.0019
858	MMBJNONL_02571	Cytoplasmic	0.0003	0.002	0.953	0.0243	0.019	0.0014
859	MMBJNONL_02951	Cytoplasmic	0	0.0015	0.8655	0.0009	0.0009	0.1311
860	MMBJNONL_02999	Cytoplasmic Membrane	0.0018	0.1304	0.0003	0.8491	0.0183	0
861	MMBJNONL_01286	Cytoplasmic	0	0.0008	0.9974	0.0001	0.0015	0.0002
862	MMBJNONL_00597	Cytoplasmic	0	0.0018	0.9094	0.0012	0.087	0.0006
863	MMBJNONL_06276	Cytoplasmic	0	0.0006	0.9976	0.0006	0.0005	0.0007
864	MMBJNONL_00407	Cytoplasmic	0	0.0001	0.9991	0.0001	0.0002	0.0005
865	MMBJNONL_11155	Cytoplasmic Membrane	0.0001	0.0002	0.0001	0.996	0.0036	0.0001
866	MMBJNONL_10870	Cytoplasmic	0	0.0141	0.9828	0.0003	0.0017	0.001
867	MMBJNONL_10948	Cytoplasmic	0.0001	0.0011	0.9024	0.0785	0.0166	0.0013
868	MMBJNONL_06935	Cytoplasmic	0	0.0011	0.9929	0.0001	0.0039	0.002
869	MMBJNONL_12689	Cytoplasmic	0	0.0004	0.9975	0.0003	0.0013	0.0006
870	MMBJNONL_02675	Cytoplasmic	0	0	0.9982	0.0002	0.0013	0.0003
871	MMBJNONL_13163	Cytoplasmic	0	0.0013	0.9945	0.0016	0.0019	0.0007
872	MMBJNONL_00178	Cytoplasmic	0.0003	0.0277	0.9487	0.0078	0.006	0.0095
873	MMBJNONL_01505	Cytoplasmic	0	0.0009	0.9983	0.0003	0.0003	0.0003
874	MMBJNONL_11676	Cytoplasmic	0	0.0001	0.998	0.0012	0.0007	0.0001
875	MMBJNONL_05121	Cytoplasmic	0	0.0006	0.8456	0.1381	0.0149	0.0007
876	MMBJNONL_09219	Cytoplasmic	0	0.0005	0.9898	0.0013	0.0016	0.0068
877	MMBJNONL_10761	Cytoplasmic	0	0.0006	0.9894	0.0002	0.0089	0.001
878	MMBJNONL_04116	Cytoplasmic	0	0.0001	0.9996	0	0.0002	0
879	MMBJNONL_07180	Cytoplasmic	0.0006	0.0022	0.9527	0.0211	0.0184	0.005
880	MMBJNONL_11999	Cytoplasmic	0	0.0056	0.9859	0.0037	0.0025	0.0023
881	MMBJNONL_14042	Cytoplasmic	0.0001	0.001	0.9769	0.0087	0.0057	0.0074
882	MMBJNONL_05964	Cytoplasmic Membrane	0.0012	0.0815	0.0001	0.752	0.0069	0.1582
883	MMBJNONL_09770	Extracellular	0.0014	0.5004	0.4505	0.0153	0.0128	0.0196
884	MMBJNONL_14095	Cytoplasmic	0	0.0023	0.9923	0.0002	0.0044	0.0008
885	MMBJNONL_03099	Cytoplasmic	0	0.0081	0.9729	0.0162	0.0026	0.0002
886	MMBJNONL_01796	Cytoplasmic Membrane	0.0007	0.0014	0	0.9413	0.0348	0.0218
887	MMBJNONL_11992	Cytoplasmic	0.0002	0.0057	0.9604	0.0014	0.031	0.0013
888	MMBJNONL_03723	Cytoplasmic Membrane	0.0081	0.0472	0.0007	0.6531	0.0327	0.2581
889	MMBJNONL_02133	Cytoplasmic	0.0001	0.0001	0.6915	0.2826	0.0249	0.0007
890	MMBJNONL_09548	Cytoplasmic	0	0.0022	0.9703	0.0161	0.0024	0.009
891	MMBJNONL_10974	Cytoplasmic	0.0001	0.0009	0.9836	0.0014	0.0047	0.0093
892	MMBJNONL_13103	Cytoplasmic	0	0.0004	0.9987	0.0001	0.0007	0.0001
893	MMBJNONL_01663	Cytoplasmic	0.0002	0.0032	0.9458	0.0021	0.0466	0.0021
894	MMBJNONL_03021	Extracellular	0.0001	0.7958	0.0635	0.0182	0.1223	0.0002
895	MMBJNONL_13080	Cytoplasmic	0.0001	0.0023	0.9037	0.0007	0.0329	0.0602
896	MMBJNONL_11689	Cytoplasmic	0.0008	0.0052	0.523	0.437	0.0274	0.0066
897	MMBJNONL_00302	Cytoplasmic	0	0.0112	0.9362	0.0157	0.0291	0.0077
898	MMBJNONL_04049	Cytoplasmic	0	0.002	0.9967	0.0007	0.0003	0.0002
899	MMBJNONL_14010	Cytoplasmic	0	0	0.9999	0	0.0001	0
900	MMBJNONL_12841	Cytoplasmic	0	0	0.999	0	0.0008	0.0002
901	MMBJNONL_11653	Cytoplasmic	0.0006	0.0108	0.8064	0.0088	0.1699	0.0034
902	MMBJNONL_10554	Cytoplasmic	0	0.0001	0.9971	0.0017	0.0005	0.0006
903	MMBJNONL_12899	Cytoplasmic	0.0002	0.0047	0.9391	0.015	0.0402	0.0008
904	MMBJNONL_08528	Cytoplasmic	0	0.0099	0.9778	0.0018	0.0043	0.0062
905	MMBJNONL_13478	Cytoplasmic	0	0.0004	0.9636	0.0299	0.0039	0.0022
906	MMBJNONL_09309	Cytoplasmic	0	0.0012	0.9725	0.0189	0.0038	0.0035
907	MMBJNONL_05225	Extracellular	0	1	0	0	0	0
908	MMBJNONL_03284	Cytoplasmic	0	0.0004	0.9989	0.0002	0.0004	0.0001
909	MMBJNONL_11692	Cytoplasmic Membrane	0	0.0001	0.0002	0.9964	0.0031	0.0002
910	MMBJNONL_06437	Cytoplasmic	0	0.0002	0.9971	0.0008	0.0015	0.0005
911	MMBJNONL_10867	Extracellular	0.0045	0.8874	0.0003	0.0412	0.0053	0.0613
912	MMBJNONL_11037	Cytoplasmic	0.0001	0.0099	0.6048	0.3701	0.0124	0.0027
913	MMBJNONL_02676	Cytoplasmic	0.0009	0.0025	0.8901	0.0407	0.0425	0.0235
914	MMBJNONL_13752	Extracellular	0.0404	0.7757	0.0011	0.051	0.0063	0.1254
915	MMBJNONL_09979	Outer Membrane	0.0008	0.0007	0.4537	0.0028	0.5396	0.0024
916	MMBJNONL_03776	Cytoplasmic	0.0001	0.0296	0.9573	0.0012	0.0111	0.0007
917	MMBJNONL_05327	Cytoplasmic	0.0001	0.0009	0.9902	0.0018	0.0055	0.0015
918	MMBJNONL_11723	Cytoplasmic	0	0.0007	0.9973	0.0004	0.0009	0.0006
919	MMBJNONL_01311	Cytoplasmic	0	0	0.9995	0.0001	0.0004	0
920	MMBJNONL_06414	Cytoplasmic	0	0.0001	0.9956	0.0011	0.003	0.0002
921	MMBJNONL_13000	Cytoplasmic	0	0.0002	0.9985	0	0.0011	0.0001
922	MMBJNONL_00870	Cytoplasmic	0	0.0011	0.985	0.0023	0.0007	0.0109
923	MMBJNONL_11071	Cytoplasmic	0	0.0008	0.9958	0.0016	0.0017	0.0001
924	MMBJNONL_07316	Cytoplasmic	0	0.0001	0.9992	0	0.0006	0.0001
925	MMBJNONL_05858	Cytoplasmic Membrane	0.003	0.0175	0	0.9375	0.0034	0.0385
926	MMBJNONL_09984	Cytoplasmic	0.0002	0.0004	0.8456	0.0018	0.1513	0.0007
927	MMBJNONL_07492	Cytoplasmic	0	0.0032	0.9692	0.0022	0.0035	0.0218
928	MMBJNONL_13482	Cytoplasmic	0.0002	0.0015	0.9807	0.0033	0.0119	0.0025
929	MMBJNONL_06123	Cytoplasmic	0.0001	0.001	0.9853	0.0012	0.0113	0.0012
930	MMBJNONL_05354	Cytoplasmic	0.0001	0.0003	0.9774	0.0159	0.0051	0.0012
931	MMBJNONL_01319	Cytoplasmic	0.0012	0.0008	0.8993	0.0105	0.0867	0.0015
932	MMBJNONL_07667	Cytoplasmic	0	0.0001	0.9988	0.0001	0.0007	0.0003
933	MMBJNONL_07045	Cytoplasmic Membrane	0	0.0022	0.0015	0.8636	0.0291	0.1036
934	MMBJNONL_04117	Cytoplasmic Membrane	0	0	0	0.9989	0.001	0
935	MMBJNONL_09348	Cytoplasmic	0	0.0006	0.9423	0.0405	0.0023	0.0143
936	MMBJNONL_07530	Cytoplasmic Membrane	0.0014	0.0072	0.0004	0.7909	0.0183	0.1818
937	MMBJNONL_00488	Cytoplasmic	0.0003	0.0007	0.9718	0.0086	0.0185	0.0001
938	MMBJNONL_07148	Cytoplasmic	0	0	0.9998	0	0.0001	0
939	MMBJNONL_01954	Cytoplasmic Membrane	0	0.0001	0.0001	0.9983	0.0014	0.0001
940	MMBJNONL_13974	Cytoplasmic	0	0.0427	0.9539	0.001	0.0016	0.0008
941	MMBJNONL_04302	Cytoplasmic	0.0009	0.0047	0.7395	0.1754	0.0722	0.0074
942	MMBJNONL_12837	Cytoplasmic	0.0001	0.0054	0.9781	0.0051	0.0097	0.0016
943	MMBJNONL_08766	Cytoplasmic	0	0.0012	0.9873	0.0012	0.0101	0.0002
944	MMBJNONL_05650	Cytoplasmic Membrane	0.0006	0.0012	0	0.9907	0.0032	0.0044
945	MMBJNONL_07518	Cytoplasmic	0.0001	0.0205	0.9748	0.0006	0.003	0.0011
946	MMBJNONL_01797	Cytoplasmic	0.0002	0.0038	0.9425	0.003	0.0397	0.0109
947	MMBJNONL_06708	Extracellular	0.0129	0.3117	0.1433	0.1104	0.1971	0.2246
948	MMBJNONL_04901	Cytoplasmic	0.0001	0.0005	0.9743	0.0105	0.0116	0.003
949	MMBJNONL_02167	Cytoplasmic	0	0.002	0.9911	0.0022	0.0029	0.0018
950	MMBJNONL_11986	Cytoplasmic	0.0003	0.0005	0.8233	0.0842	0.0318	0.06
951	MMBJNONL_07167	Cytoplasmic	0.0001	0.0049	0.8589	0.053	0.0128	0.0703
952	MMBJNONL_06664	Cytoplasmic	0.0001	0.0065	0.9572	0.0107	0.0168	0.0086
953	MMBJNONL_11090	Cytoplasmic	0	0.0028	0.9904	0.0047	0.001	0.0011
954	MMBJNONL_00707	Cytoplasmic	0	0	0.9749	0.0218	0.0014	0.0018
955	MMBJNONL_11114	Cytoplasmic	0	0.0001	0.99	0.0004	0.0093	0.0002
956	MMBJNONL_05691	Cytoplasmic	0	0.0001	0.9934	0.0004	0.0042	0.0018
957	MMBJNONL_02169	Cytoplasmic	0.0012	0.01	0.8832	0.0735	0.0312	0.001
958	MMBJNONL_00638	Cytoplasmic Membrane	0	0.0004	0	0.9987	0.0009	0
959	MMBJNONL_11652	Cytoplasmic	0.0001	0.0005	0.9167	0.0158	0.0619	0.0049
960	MMBJNONL_06506	Cytoplasmic	0	0.0008	0.9699	0.0005	0.0011	0.0278
961	MMBJNONL_12483	Cytoplasmic Membrane	0.0051	0.0113	0.3666	0.5656	0.0483	0.0032
962	MMBJNONL_03574	Outer Membrane	0.0653	0.2021	0.2044	0.1403	0.3809	0.007
963	MMBJNONL_03822	Cytoplasmic	0.0008	0.0101	0.9224	0.0368	0.0251	0.0048
964	MMBJNONL_04902	Cytoplasmic	0.0002	0.002	0.9737	0.0087	0.0124	0.003
965	MMBJNONL_01937	Cytoplasmic	0.0001	0.0135	0.8458	0.0422	0.0113	0.087
966	MMBJNONL_04088	Cytoplasmic	0.0003	0.0159	0.6973	0.0099	0.0064	0.2702
967	MMBJNONL_02053	Cytoplasmic	0	0.0008	0.9973	0.0005	0.0013	0.0001
968	MMBJNONL_03634	Cytoplasmic Membrane	0.0032	0.0224	0	0.9236	0.0033	0.0474
969	MMBJNONL_02561	Cytoplasmic	0.0002	0.0007	0.8933	0.0933	0.0118	0.0006
970	MMBJNONL_00721	Extracellular	0.011	0.4964	0.3684	0.009	0.047	0.0682
971	MMBJNONL_08532	Cytoplasmic	0.0001	0.0007	0.9931	0.0025	0.0031	0.0004
972	MMBJNONL_01828	Cytoplasmic	0.0002	0.0049	0.9329	0.018	0.043	0.001
973	MMBJNONL_13686	Cytoplasmic	0	0.0053	0.9805	0.0057	0.0037	0.0047
974	MMBJNONL_03278	Cytoplasmic	0	0.001	0.9972	0.0002	0.001	0.0006
975	MMBJNONL_09673	Cytoplasmic	0.0002	0.0029	0.9414	0.0374	0.0177	0.0004
976	MMBJNONL_11608	Cytoplasmic	0.0002	0.0029	0.9414	0.0374	0.0177	0.0004
977	MMBJNONL_12490	Cytoplasmic	0	0.0013	0.9965	0.0005	0.0005	0.0012
978	MMBJNONL_14011	Cytoplasmic	0	0.0218	0.9698	0.0062	0.001	0.0011
979	MMBJNONL_04463	Cytoplasmic	0	0.0004	0.9987	0.0005	0.0003	0
980	MMBJNONL_01714	Cytoplasmic	0	0.0004	0.9984	0.0002	0.0003	0.0007
981	MMBJNONL_03158	Cytoplasmic	0	0.0006	0.9656	0.0171	0.0112	0.0054
982	MMBJNONL_14123	Cytoplasmic	0.0001	0.0044	0.9785	0.0015	0.0033	0.0122
983	MMBJNONL_05338	Cytoplasmic	0	0.0105	0.9791	0.0046	0.0034	0.0024
984	MMBJNONL_04445	Cytoplasmic	0	0.0012	0.8767	0.0259	0.0135	0.0827
985	MMBJNONL_00572	Cytoplasmic	0	0.0005	0.9951	0.0034	0.0008	0.0001
986	MMBJNONL_11687	Cytoplasmic	0.0001	0.0103	0.6787	0.2783	0.0295	0.003
987	MMBJNONL_00356	Cytoplasmic	0.0001	0.0158	0.6866	0.2702	0.0238	0.0034
988	MMBJNONL_03712	Cytoplasmic	0	0.0003	0.9971	0.0012	0.0007	0.0007
989	MMBJNONL_13005	Cytoplasmic	0.0006	0.0498	0.8862	0.0097	0.0291	0.0246
990	MMBJNONL_05933	Cytoplasmic	0.0005	0.0013	0.9934	0.0006	0.0032	0.001
991	MMBJNONL_02095	Cytoplasmic	0	0.0002	0.9988	0.0001	0.0002	0.0007
992	MMBJNONL_00423	Cytoplasmic	0.0001	0.0015	0.9559	0.012	0.0163	0.0142
993	MMBJNONL_10935	Cytoplasmic	0.0001	0.0009	0.9817	0.004	0.0082	0.005
994	MMBJNONL_00777	Cytoplasmic	0	0	0.9999	0	0.0001	0
995	MMBJNONL_10085	Cytoplasmic	0	0.0003	0.9986	0.0005	0.0006	0.0001
996	MMBJNONL_13495	Cytoplasmic	0	0.0009	0.9711	0.0183	0.0041	0.0055
997	MMBJNONL_04547	Cytoplasmic	0	0.0026	0.9796	0.0001	0.0039	0.0138
998	MMBJNONL_00687	Cytoplasmic	0.0001	0.0028	0.9864	0.0027	0.0077	0.0003
999	MMBJNONL_09362	Cytoplasmic	0.0001	0.0002	0.9831	0.0123	0.0041	0.0001
1000	MMBJNONL_10930	Cytoplasmic	0.0002	0.0088	0.9693	0.0087	0.0085	0.0045
1001	MMBJNONL_10127	Cytoplasmic	0.0003	0.0361	0.9318	0.0012	0.0141	0.0164
1002	MMBJNONL_07972	Cytoplasmic	0.0002	0.0062	0.9252	0.0453	0.0065	0.0166
1003	MMBJNONL_07823	Cytoplasmic	0.0002	0.0062	0.9252	0.0453	0.0065	0.0166
1004	MMBJNONL_00479	Cytoplasmic	0	0.0012	0.9905	0.0008	0.0071	0.0003
1005	MMBJNONL_01293	Cytoplasmic	0	0.0006	0.9923	0.0051	0.0017	0.0002
1006	MMBJNONL_03240	Cytoplasmic	0.0001	0.0015	0.9769	0.0007	0.0205	0.0005
1007	MMBJNONL_05454	Cytoplasmic	0	0.0006	0.9979	0.0002	0.0006	0.0006
1008	MMBJNONL_03778	Cytoplasmic	0.0002	0.0075	0.9652	0.0129	0.0085	0.0058
1009	MMBJNONL_00588	Cytoplasmic	0.0017	0.0581	0.8889	0.0152	0.0309	0.0051
1010	MMBJNONL_03983	Cytoplasmic	0	0	0.9998	0	0.0002	0
1011	MMBJNONL_05422	Cytoplasmic	0	0.0009	0.9917	0.0002	0.0016	0.0056
1012	MMBJNONL_00880	Cytoplasmic	0.0002	0.0851	0.8497	0.0071	0.0569	0.0011
1013	MMBJNONL_07318	Cytoplasmic	0	0.0002	0.9932	0.0013	0.0052	0
1014	MMBJNONL_11663	Cytoplasmic	0	0	0.9999	0	0.0001	0
1015	MMBJNONL_12492	Cytoplasmic	0.0001	0.0004	0.999	0.0001	0.0003	0.0001
1016	MMBJNONL_07711	Cytoplasmic	0	0.0015	0.993	0.0015	0.0036	0.0004
1017	MMBJNONL_09218	Cytoplasmic	0.0001	0.0004	0.9926	0.0008	0.0041	0.002
1018	MMBJNONL_04023	Cytoplasmic	0	0.0108	0.9857	0.0001	0.0013	0.0021
1019	MMBJNONL_00463	Cytoplasmic	0.0001	0.0004	0.8597	0.1117	0.0277	0.0005
1020	MMBJNONL_09995	Cytoplasmic	0.0001	0.0001	0.9362	0.0051	0.0581	0.0005
1021	MMBJNONL_09002	Cytoplasmic	0	0.0005	0.9937	0.0003	0.004	0.0015
1022	MMBJNONL_12804	Cytoplasmic	0	0.0025	0.9919	0.0033	0.0017	0.0005
1023	MMBJNONL_12842	Cytoplasmic Membrane	0.0006	0.0178	0.0002	0.9735	0.0065	0.0014
1024	MMBJNONL_08229	Cytoplasmic	0	0.0005	0.9964	0.0005	0.0019	0.0006
1025	MMBJNONL_02207	Cytoplasmic	0.0004	0.0014	0.981	0.0086	0.0076	0.0009
1026	MMBJNONL_08361	Cytoplasmic	0	0.0001	0.9952	0.0031	0.001	0.0007
1027	MMBJNONL_13483	Cytoplasmic	0.0001	0.0067	0.9744	0.0041	0.0085	0.0062
1028	MMBJNONL_06222	Cytoplasmic	0.0001	0.0071	0.8322	0.0021	0.1397	0.0188
1029	MMBJNONL_12510	Cytoplasmic	0.0001	0.0071	0.8322	0.0021	0.1397	0.0188
1030	MMBJNONL_06215	Cytoplasmic Membrane	0.011	0.0066	0.0001	0.9684	0.0106	0.0032
1031	MMBJNONL_03247	Cytoplasmic	0	0.0001	0.9993	0.0001	0.0004	0.0001
1032	MMBJNONL_02894	Cytoplasmic	0.0001	0.0085	0.9817	0.0027	0.0046	0.0024
1033	MMBJNONL_00921	Cytoplasmic	0	0.0005	0.8663	0.1201	0.009	0.0042
1034	MMBJNONL_03713	Cytoplasmic	0.0002	0.0215	0.827	0.0748	0.0439	0.0326
1035	MMBJNONL_03882	Cytoplasmic	0.0003	0.0025	0.9494	0.0313	0.0155	0.0011
1036	MMBJNONL_00404	Cytoplasmic	0	0.0004	0.9834	0.0093	0.0062	0.0007
1037	MMBJNONL_05409	Cytoplasmic	0	0.0007	0.9764	0.0129	0.0099	0.0001
1038	MMBJNONL_10802	Cytoplasmic	0	0.0027	0.9894	0.0018	0.0046	0.0015
1039	MMBJNONL_05812	Cytoplasmic	0.0001	0.0011	0.9678	0.0004	0.019	0.0115
1040	MMBJNONL_12001	Cytoplasmic	0	0.0045	0.906	0.0013	0.0072	0.0809
1041	MMBJNONL_07184	Cytoplasmic	0.0003	0.0021	0.9795	0.0035	0.0124	0.0023
1042	MMBJNONL_01327	Cytoplasmic	0	0.0002	0.9838	0.0072	0.0079	0.0008
1043	MMBJNONL_13534	Cytoplasmic	0.0003	0.0028	0.8899	0.0464	0.0212	0.0394
1044	MMBJNONL_14039	Cytoplasmic	0	0.0034	0.9586	0.037	0.0008	0.0002
1045	MMBJNONL_09706	Cytoplasmic	0.0001	0.0006	0.9882	0.0027	0.0073	0.0011
1046	MMBJNONL_12525	Cytoplasmic	0.0001	0.0045	0.9795	0.0023	0.0092	0.0044
1047	MMBJNONL_02617	Cytoplasmic	0.0003	0.0024	0.9061	0.0342	0.0106	0.0464
1048	MMBJNONL_10641	Cytoplasmic	0	0.0004	0.9983	0.0005	0.0008	0.0001
1049	MMBJNONL_13161	Cytoplasmic Membrane	0.0028	0.2294	0.0038	0.6804	0.0252	0.0584
1050	MMBJNONL_08526	Cytoplasmic	0	0.0001	0.9728	0.0254	0.0007	0.0011
1051	MMBJNONL_00744	Cytoplasmic	0.0005	0.0348	0.9482	0.0028	0.0049	0.0088
1052	MMBJNONL_02526	Cytoplasmic	0.0001	0.0005	0.9508	0.0161	0.019	0.0134
1053	MMBJNONL_10563	Cytoplasmic	0	0.0013	0.9655	0.0112	0.01	0.0119
1054	MMBJNONL_05756	Cytoplasmic	0.0001	0.0014	0.9886	0.0062	0.0035	0.0002
1055	MMBJNONL_03095	Cytoplasmic	0	0.0006	0.9946	0.0028	0.0016	0.0004
1056	MMBJNONL_01589	Cytoplasmic	0.0001	0.0564	0.5513	0.2651	0.0596	0.0675
1057	MMBJNONL_05113	Cytoplasmic Membrane	0.0009	0.4835	0.0001	0.5081	0.0072	0.0003
1058	MMBJNONL_13722	Cytoplasmic Membrane	0.0012	0.4663	0.0001	0.5255	0.0065	0.0003
1059	MMBJNONL_09017	Cytoplasmic	0	0.0002	0.9975	0.0002	0.002	0.0001
1060	MMBJNONL_02152	Cytoplasmic	0	0.0002	0.9997	0	0.0001	0
1061	MMBJNONL_12662	Cytoplasmic	0.0001	0.0008	0.9942	0.0022	0.0021	0.0007
1062	MMBJNONL_00660	Cytoplasmic	0.0002	0.0005	0.9906	0.0027	0.0059	0.0001
1063	MMBJNONL_12748	Cytoplasmic	0	0.0011	0.9857	0.0012	0.0026	0.0093
1064	MMBJNONL_10727	Cytoplasmic	0	0.0015	0.998	0.0001	0.0002	0.0001
1065	MMBJNONL_12004	Cytoplasmic	0	0.0055	0.9565	0.0006	0.0341	0.0033
1066	MMBJNONL_00964	Cytoplasmic	0	0.0177	0.9549	0.0005	0.0014	0.0254
1067	MMBJNONL_13051	Cytoplasmic	0	0.0009	0.9863	0.0003	0.0123	0.0001
1068	MMBJNONL_06955	Cytoplasmic	0.0001	0.0005	0.9811	0.0088	0.0093	0.0002
1069	MMBJNONL_13476	Cytoplasmic	0.0004	0.0021	0.8966	0.0855	0.0142	0.0012
1070	MMBJNONL_09885	Cytoplasmic	0.0002	0.0021	0.954	0.0274	0.0154	0.0009
1071	MMBJNONL_02949	Cytoplasmic	0.0003	0.0027	0.9717	0.0003	0.0239	0.0012
1072	MMBJNONL_10955	Cytoplasmic	0	0.0005	0.9618	0.0332	0.0025	0.0019
1073	MMBJNONL_04494	Cytoplasmic	0.0005	0.1184	0.8251	0.0474	0.0021	0.0066
1074	MMBJNONL_03103	Extracellular	0.2471	0.565	0.0019	0.1557	0.017	0.0133
1075	MMBJNONL_07166	Cytoplasmic	0	0	0.9967	0.0006	0.002	0.0007
1076	MMBJNONL_05351	Cytoplasmic	0.0001	0.0004	0.874	0.0957	0.0268	0.003
1077	MMBJNONL_02876	Cytoplasmic	0.0001	0.0008	0.9642	0.0007	0.0311	0.0031
1078	MMBJNONL_06705	Cytoplasmic	0	0.0002	0.9994	0.0001	0.0003	0.0001
1079	MMBJNONL_02317	Cytoplasmic Membrane	0.0001	0.0006	0.1695	0.8245	0.0036	0.0018
1080	MMBJNONL_11939	Cytoplasmic	0	0.1111	0.8607	0.0147	0.0043	0.0092
1081	MMBJNONL_07376	Extracellular	0.0004	0.754	0	0.0007	0.0063	0.2386
1082	MMBJNONL_08032	Cytoplasmic	0	0.0043	0.9913	0.0029	0.0013	0.0002
1083	MMBJNONL_07577	Cytoplasmic	0.0001	0.0017	0.9637	0.0168	0.0087	0.0089
1084	MMBJNONL_13596	Cytoplasmic	0	0.0001	0.9942	0.0004	0.0037	0.0015
1085	MMBJNONL_12512	Cytoplasmic Membrane	0	0	0	0.9994	0.0005	0
1086	MMBJNONL_06382	Cytoplasmic Membrane	0.0006	0.0026	0.4604	0.5033	0.0194	0.0137
1087	MMBJNONL_08668	Cytoplasmic	0	0.0003	0.9969	0.0006	0.002	0.0001
1088	MMBJNONL_02154	Cytoplasmic	0	0.0001	0.9929	0.0002	0.0058	0.001
1089	MMBJNONL_06611	Extracellular	0.0484	0.585	0.0132	0.2797	0.0349	0.0389
1090	MMBJNONL_05881	Cytoplasmic	0	0.0005	0.9937	0.0003	0.0027	0.0028
1091	MMBJNONL_08337	Cytoplasmic	0	0.0006	0.9945	0.0011	0.0035	0.0003
1092	MMBJNONL_06444	Cytoplasmic	0	0	0.9896	0.0006	0.0011	0.0086
1093	MMBJNONL_07656	Extracellular	0.0006	0.6938	0.0001	0.0284	0.0369	0.2402
1094	MMBJNONL_06943	Cytoplasmic	0	0.0001	0.9996	0	0.0002	0.0001
1095	MMBJNONL_09688	Cytoplasmic	0.0001	0.0002	0.9473	0.0004	0.0519	0.0001
1096	MMBJNONL_11623	Cytoplasmic	0.0001	0.0002	0.9418	0.0005	0.0574	0.0001
1097	MMBJNONL_11947	Cytoplasmic	0.0001	0.0012	0.9942	0.0016	0.0029	0.0002
1098	MMBJNONL_11325	Cytoplasmic	0.0012	0.0118	0.8589	0.0374	0.0815	0.0092
1099	MMBJNONL_12828	Cytoplasmic	0	0	0.9997	0.0001	0.0002	0.0001
1100	MMBJNONL_05912	Cytoplasmic	0	0.0014	0.8383	0.0986	0.0435	0.0181
1101	MMBJNONL_01169	Extracellular	0.0052	0.5027	0.098	0.1844	0.0414	0.1683
1102	MMBJNONL_08064	Cytoplasmic	0	0.0001	0.9994	0.0002	0.0002	0
1103	MMBJNONL_01923	Cytoplasmic	0.0155	0.1699	0.8035	0.0058	0.0029	0.0025
1104	MMBJNONL_13713	Cytoplasmic	0.0001	0.0076	0.8886	0.0875	0.0084	0.0079
1105	MMBJNONL_11610	Cytoplasmic	0.0001	0.0001	0.9418	0.001	0.0568	0.0002
1106	MMBJNONL_13859	Cytoplasmic Membrane	0.0393	0.0847	0.0044	0.7588	0.0298	0.083
1107	MMBJNONL_10687	Cytoplasmic	0	0.0001	0.9997	0	0.0001	0.0001
1108	MMBJNONL_07890	Extracellular	0.0007	0.5111	0.3378	0.0106	0.0198	0.1199
1109	MMBJNONL_11961	Cytoplasmic	0	0.001	0.927	0.0619	0.0034	0.0067
1110	MMBJNONL_04005	Cytoplasmic	0	0.0002	0.9932	0.0013	0.0038	0.0014
1111	MMBJNONL_04604	Cytoplasmic	0.0001	0.0005	0.9968	0.0009	0.0017	0
1112	MMBJNONL_10852	Cytoplasmic	0.0001	0.0012	0.9686	0.002	0.017	0.011
1113	MMBJNONL_04443	Cytoplasmic	0	0.0055	0.9916	0.0004	0.0012	0.0012
1114	MMBJNONL_04478	Cytoplasmic	0	0.0004	0.9798	0.0152	0.0042	0.0003
1115	MMBJNONL_01955	Cytoplasmic	0	0.0071	0.9764	0.0053	0.0078	0.0033
1116	MMBJNONL_09862	Cytoplasmic	0	0	0.9999	0	0.0001	0
1117	MMBJNONL_13023	Cytoplasmic	0.0001	0.0013	0.9913	0.0023	0.0043	0.0008
1118	MMBJNONL_00698	Cytoplasmic	0	0.007	0.9851	0.0026	0.0031	0.0023
1119	MMBJNONL_05414	Cytoplasmic	0	0.0005	0.9983	0.0003	0.0008	0.0002
1120	MMBJNONL_07296	Cytoplasmic	0	0.0152	0.9618	0.0217	0.0008	0.0005
1121	MMBJNONL_10745	Cytoplasmic	0	0	0.9983	0	0.0015	0.0001
1122	MMBJNONL_07704	Periplasmic	0.004	0.0662	0.0003	0.4439	0.0051	0.4804
1123	MMBJNONL_11049	Cytoplasmic	0	0.0002	0.9987	0.0001	0.0007	0.0003
1124	MMBJNONL_04026	Cytoplasmic	0	0.0001	0.9979	0.0002	0.0011	0.0007
1125	MMBJNONL_05356	Cytoplasmic	0.0011	0.0033	0.5358	0.1774	0.0243	0.2581
1126	MMBJNONL_11716	Cytoplasmic	0.0017	0.0002	0.9812	0.0082	0.0086	0.0001
1127	MMBJNONL_05426	Cytoplasmic	0	0	0.9998	0	0.0001	0
1128	MMBJNONL_03901	Cytoplasmic	0.0003	0.0128	0.9738	0.0113	0.0017	0.0001
1129	MMBJNONL_08382	Cytoplasmic	0.0003	0.0022	0.9907	0.0014	0.0037	0.0017
1130	MMBJNONL_02153	Cytoplasmic	0.0001	0.001	0.9846	0.0009	0.0082	0.0052
1131	MMBJNONL_00890	Cytoplasmic	0.0001	0.0052	0.9754	0.0034	0.0108	0.005
1132	MMBJNONL_03913	Cytoplasmic Membrane	0.0003	0.0019	0.0003	0.9874	0.01	0
1133	MMBJNONL_04474	Cytoplasmic Membrane	0	0.0008	0.48	0.5097	0.0051	0.0044
1134	MMBJNONL_06965	Cytoplasmic	0	0	0.9986	0.0005	0.0008	0
1135	MMBJNONL_07120	Cytoplasmic	0	0	0.9987	0.0001	0.0011	0
1136	MMBJNONL_06661	Cytoplasmic	0	0	0.9988	0.0001	0.0011	0
1137	MMBJNONL_11874	Cytoplasmic	0	0.0058	0.9582	0.0195	0.0007	0.0159
1138	MMBJNONL_13876	Cytoplasmic	0.0001	0.0006	0.9864	0.0023	0.0068	0.0038
1139	MMBJNONL_08988	Cytoplasmic	0.0004	0.0014	0.9077	0.0083	0.0797	0.0025
1140	MMBJNONL_11957	Cytoplasmic	0	0.0038	0.99	0.0017	0.0016	0.0029
1141	MMBJNONL_03127	Cytoplasmic	0	0.0002	0.9979	0.0006	0.001	0.0003
1142	MMBJNONL_02178	Cytoplasmic	0	0.0002	0.999	0.0002	0.0005	0
1143	MMBJNONL_07185	Cytoplasmic	0.0007	0.0626	0.907	0.0152	0.0123	0.0021
1144	MMBJNONL_07546	Cytoplasmic	0	0	0.9998	0	0.0001	0.0001
1145	MMBJNONL_12663	Cytoplasmic	0.0001	0.0038	0.9827	0.0058	0.0042	0.0036
1146	MMBJNONL_12848	Cytoplasmic	0	0	0.9998	0	0.0002	0
1147	MMBJNONL_08525	Cytoplasmic	0	0	1	0	0	0
1148	MMBJNONL_13980	Cytoplasmic	0	0.0006	0.9986	0	0.0008	0
1149	MMBJNONL_03598	Cytoplasmic	0	0	0.9178	0.0008	0.0813	0
1150	MMBJNONL_02522	Cytoplasmic	0	0	0.9069	0.0007	0.0923	0
1151	MMBJNONL_09997	Cytoplasmic	0.0005	0.0034	0.7133	0.0054	0.2755	0.0019
1152	MMBJNONL_13710	Cytoplasmic	0	0.0003	0.9995	0.0001	0.0001	0
1153	MMBJNONL_03710	Cytoplasmic	0.0001	0.0048	0.9728	0.0076	0.0106	0.0042
1154	MMBJNONL_03032	Cytoplasmic	0.0001	0.021	0.8713	0.0718	0.0351	0.0007
1155	MMBJNONL_10973	Cytoplasmic	0.0002	0.0045	0.9297	0.0209	0.0164	0.0284
1156	MMBJNONL_13497	Cytoplasmic	0	0	0.838	0.0722	0.0044	0.0853
1157	MMBJNONL_11680	Cytoplasmic	0.0001	0.0003	0.916	0.0568	0.0264	0.0003
1158	MMBJNONL_04183	Cytoplasmic	0	0.0001	0.9833	0.0134	0.0015	0.0018
1159	MMBJNONL_02623	Cytoplasmic	0.0001	0.0001	0.996	0.002	0.0016	0.0002
1160	MMBJNONL_06543	Cytoplasmic	0	0.0006	0.9992	0	0.0001	0.0002
1161	MMBJNONL_11153	Cytoplasmic Membrane	0.0457	0.1496	0.0424	0.612	0.1081	0.0421
1162	MMBJNONL_05100	Cytoplasmic	0	0.0004	0.9793	0.0001	0.001	0.0192
1163	MMBJNONL_12042	Cytoplasmic	0	0.0002	0.996	0.0002	0.003	0.0008
1164	MMBJNONL_09016	Cytoplasmic	0	0.0187	0.9711	0.0002	0.009	0.001
1165	MMBJNONL_13487	Cytoplasmic	0.0001	0.0084	0.9879	0.0005	0.0019	0.0013
1166	MMBJNONL_10303	Cytoplasmic	0	0.0002	0.9948	0.0038	0.0005	0.0007
1167	MMBJNONL_11960	Cytoplasmic	0	0.0013	0.9839	0.0029	0.0036	0.0083
1168	MMBJNONL_05146	Cytoplasmic Membrane	0.0008	0.4122	0.0001	0.4194	0.0038	0.1636
1169	MMBJNONL_13545	Cytoplasmic	0	0	0.9964	0.0025	0.0008	0.0003
1170	MMBJNONL_04656	Cytoplasmic	0.0006	0.0101	0.9047	0.0013	0.0271	0.0562
1171	MMBJNONL_04705	Cytoplasmic	0	0.002	0.9859	0.0053	0.0046	0.0022
1172	MMBJNONL_03061	Cytoplasmic	0	0.0001	0.9982	0.0001	0.0015	0.0001
1173	MMBJNONL_04670	Cytoplasmic	0	0.0001	0.9996	0	0.0002	0.0001
1174	MMBJNONL_05997	Extracellular	0	0.7215	0	0.0001	0.0032	0.2752
1175	MMBJNONL_04170	Cytoplasmic	0	0.0001	0.99	0.0044	0.0013	0.0042
1176	MMBJNONL_02116	Cytoplasmic	0.0001	0.0018	0.9786	0.0017	0.0156	0.0023
1177	MMBJNONL_06794	Cytoplasmic	0.0003	0.0011	0.9712	0.0177	0.0095	0.0002
1178	MMBJNONL_04095	Cytoplasmic	0	0.0002	0.9845	0.0013	0.0066	0.0073
1179	MMBJNONL_13410	Cytoplasmic	0.0001	0.0089	0.8785	0.0017	0.0654	0.0454
1180	MMBJNONL_05896	Cytoplasmic Membrane	0.0239	0.1046	0.0007	0.5784	0.0479	0.2445
1181	MMBJNONL_10815	Cytoplasmic	0	0.0003	0.9761	0.002	0.0119	0.0098
1182	MMBJNONL_01372	Cytoplasmic	0	0.0042	0.9797	0.0035	0.0028	0.0097
1183	MMBJNONL_03850	Cytoplasmic	0.0006	0.0027	0.8037	0.1615	0.0305	0.0009
1184	MMBJNONL_11084	Cytoplasmic	0	0.0001	0.9934	0.0006	0.0058	0
1185	MMBJNONL_07050	Cytoplasmic	0.0001	0.0007	0.9898	0.0035	0.0055	0.0004
1186	MMBJNONL_00768	Cytoplasmic	0	0.0001	0.9992	0.0001	0.0005	0.0001
1187	MMBJNONL_01344	Cytoplasmic	0.0001	0.0007	0.9826	0.0059	0.0061	0.0046
1188	MMBJNONL_08251	Cytoplasmic	0	0.0002	0.9865	0.006	0.0072	0.0001
1189	MMBJNONL_11673	Cytoplasmic	0	0.001	0.9871	0.0081	0.0026	0.0013
1190	MMBJNONL_10264	Cytoplasmic	0.0001	0.0003	0.9764	0.0016	0.0215	0.0001
1191	MMBJNONL_10179	Cytoplasmic	0.0001	0.0164	0.9715	0.0019	0.0089	0.0012
1192	MMBJNONL_02998	Cytoplasmic	0	0.0152	0.9721	0.0054	0.0027	0.0045
1193	MMBJNONL_07271	Cytoplasmic	0	0	0.9999	0	0.0001	0
1194	MMBJNONL_05020	Cytoplasmic	0.0001	0.0049	0.9604	0.0005	0.0309	0.0033
1195	MMBJNONL_07609	Cytoplasmic	0	0.0005	0.9939	0.0013	0.0006	0.0036
1196	MMBJNONL_01317	Cytoplasmic	0.0001	0.002	0.9582	0.0195	0.0184	0.0019
1197	MMBJNONL_01568	Cytoplasmic	0	0.0116	0.9741	0.0017	0.0013	0.0113
1198	MMBJNONL_11047	Cytoplasmic	0	0.0004	0.9612	0.0094	0.0284	0.0006
1199	MMBJNONL_01653	Cytoplasmic	0	0.0003	0.9612	0.008	0.0299	0.0005
1200	MMBJNONL_09718	Cytoplasmic	0	0.001	0.9848	0.0019	0.0018	0.0105
1201	MMBJNONL_01603	Cytoplasmic	0	0.0005	0.7148	0.1021	0.0049	0.1777
1202	MMBJNONL_13496	Cytoplasmic	0.0005	0.0071	0.6471	0.2812	0.0407	0.0234
1203	MMBJNONL_12851	Cytoplasmic	0	0.016	0.8275	0.0005	0.0011	0.1549
1204	MMBJNONL_03477	Cytoplasmic	0	0.0003	0.9675	0.0314	0.0006	0.0002
1205	MMBJNONL_13406	Cytoplasmic	0.0002	0.0529	0.9029	0.0137	0.0031	0.0272
1206	MMBJNONL_08573	Cytoplasmic	0	0.001	0.9822	0.0014	0.0136	0.0018
1207	MMBJNONL_13642	Cytoplasmic	0.0002	0.0098	0.9526	0.034	0.0024	0.0011
1208	MMBJNONL_10669	Cytoplasmic	0.0001	0.0005	0.9188	0.0168	0.0634	0.0004
1209	MMBJNONL_03410	Extracellular	0.0037	0.7906	0.0266	0.0921	0.0342	0.0528
1210	#CONTAM#sp|K1C10_HUMAN|	Cytoplasmic	0.0068	0.0015	0.5606	0.002	0.4275	0.0016
1211	MMBJNONL_13597	Cytoplasmic	0.0001	0.0002	0.9965	0.0015	0.0013	0.0003
1212	MMBJNONL_02580	Extracellular	0.0001	0.9996	0	0	0.0001	0.0002
1213	MMBJNONL_06249	Cytoplasmic	0	0.0002	0.9985	0.0002	0.0003	0.0008
1214	MMBJNONL_01962	Cytoplasmic Membrane	0	0	0	1	0	0
1215	MMBJNONL_04419	Cytoplasmic	0	0.0005	0.9868	0.0004	0.0022	0.0101
1216	MMBJNONL_07808	Cytoplasmic	0.0001	0.0265	0.8407	0.0968	0.0054	0.0306
1217	MMBJNONL_13755	Cytoplasmic	0	0.0109	0.9871	0.0007	0.0009	0.0004
1218	MMBJNONL_05025	Cytoplasmic	0	0.0156	0.9739	0.0058	0.0017	0.003
1219	MMBJNONL_13701	Cytoplasmic Membrane	0.0001	0.0012	0	0.9965	0.0011	0.0012
1220	MMBJNONL_03747	Cytoplasmic Membrane	0.0016	0.0078	0.001	0.9646	0.024	0.001
1221	MMBJNONL_09755	Cytoplasmic Membrane	0.0001	0.0013	0.0006	0.9887	0.0063	0.003
1222	MMBJNONL_06639	Cytoplasmic	0.0001	0.0003	0.9913	0.0024	0.0058	0.0001
1223	MMBJNONL_09246	Cytoplasmic	0	0	0.9993	0	0.0006	0.0001
1224	MMBJNONL_11624	Outer Membrane	0.0001	0.0005	0.3632	0.0022	0.6305	0.0036
1225	MMBJNONL_06438	Cytoplasmic	0	0.0024	0.9971	0.0001	0.0004	0
1226	MMBJNONL_03810	Cytoplasmic	0.0022	0.2366	0.6826	0.019	0.0349	0.0247
1227	MMBJNONL_11739	Cytoplasmic Membrane	0.0002	0.0123	0.0005	0.9796	0.0069	0.0004
1228	MMBJNONL_07648	Cytoplasmic	0.0033	0.4029	0.5085	0.0712	0.0139	0.0002
1229	MMBJNONL_08054	Cytoplasmic	0.0008	0.0315	0.6049	0.005	0.0118	0.346
1230	MMBJNONL_11269	Cytoplasmic	0.0001	0.0013	0.986	0.0028	0.0093	0.0004
1231	MMBJNONL_13123	Cytoplasmic	0.0001	0.0013	0.9837	0.0048	0.0097	0.0005
1232	MMBJNONL_01926	Cytoplasmic	0.0034	0.2324	0.7096	0.0066	0.0201	0.0278
1233	MMBJNONL_06212	Cytoplasmic	0.0004	0.0229	0.6382	0.2767	0.0563	0.0055
1234	MMBJNONL_04985	Cytoplasmic	0.0004	0.01	0.9461	0.0167	0.0041	0.0226
1235	MMBJNONL_05453	Cytoplasmic	0.0001	0.0001	0.9912	0.0008	0.0072	0.0007
1236	MMBJNONL_11672	Cytoplasmic	0	0.0001	0.9912	0.0021	0.0061	0.0005
1237	MMBJNONL_05780	Cytoplasmic	0.0002	0.0035	0.7734	0.1722	0.0098	0.0408
1238	MMBJNONL_01921	Cytoplasmic Membrane	0	0.0005	0.0131	0.9783	0.0053	0.0027
1239	MMBJNONL_01686	Cytoplasmic Membrane	0.0006	0.0026	0.0575	0.9245	0.0127	0.0022
1240	MMBJNONL_09675	Cytoplasmic	0.0001	0.0001	0.9523	0.0007	0.0467	0.0001
1241	MMBJNONL_07200	Cytoplasmic	0	0.0001	0.9936	0.0008	0.0051	0.0004
1242	MMBJNONL_02166	Cytoplasmic Membrane	0.0002	0.0179	0	0.9806	0.0013	0
1243	MMBJNONL_10629	Cytoplasmic Membrane	0.0002	0.0173	0	0.9813	0.0012	0
1244	MMBJNONL_00486	Cytoplasmic	0.0001	0.0005	0.983	0.013	0.0032	0.0003
1245	MMBJNONL_12250	Cytoplasmic	0	0.0002	0.9978	0.001	0.0007	0.0003
1246	MMBJNONL_05363	Cytoplasmic	0	0	0.9948	0.0001	0.0045	0.0006
1247	MMBJNONL_06618	Cytoplasmic	0	0.0009	0.9836	0.0059	0.0091	0.0004
1248	MMBJNONL_07163	Cytoplasmic	0.0001	0.0008	0.9851	0.0044	0.0094	0.0003
1249	MMBJNONL_07639	Cytoplasmic	0.0001	0.0006	0.9826	0.0161	0.0005	0.0001
1250	MMBJNONL_08368	Cytoplasmic	0	0	0.9996	0	0.0003	0.0001
1251	MMBJNONL_00026	Cytoplasmic	0.0005	0.0002	0.9927	0.0029	0.0027	0.001
1252	MMBJNONL_09177	Cytoplasmic	0	0.0289	0.9616	0.0023	0.001	0.0061
1253	MMBJNONL_01917	Cytoplasmic	0.0001	0.0028	0.7609	0.0085	0.0135	0.2142
1254	MMBJNONL_03575	Cytoplasmic Membrane	0	0.0001	0	0.9982	0.0016	0
1255	MMBJNONL_05815	Cytoplasmic	0	0.0003	0.9992	0.0001	0.0003	0.0001
1256	MMBJNONL_05814	Cytoplasmic	0.0001	0.0015	0.9965	0.0003	0.0012	0.0004
1257	MMBJNONL_06689	Cytoplasmic	0.0002	0.0166	0.9811	0.0008	0.001	0.0004
1258	MMBJNONL_09658	Cytoplasmic	0.0001	0.0026	0.9888	0.0024	0.0043	0.0018
1259	MMBJNONL_06050	Cytoplasmic	0.0004	0.0144	0.9462	0.0052	0.0328	0.0009
1260	MMBJNONL_00477	Cytoplasmic	0	0.0008	0.9927	0.0008	0.0038	0.0019
1261	MMBJNONL_11151	Cytoplasmic	0	0.0001	0.8717	0.0003	0.1277	0.0001
1262	MMBJNONL_02235	Cytoplasmic	0	0.0001	0.8792	0.0002	0.1203	0.0001
1263	MMBJNONL_12819	Cytoplasmic Membrane	0	0	0	0.9999	0.0001	0
1264	MMBJNONL_07128	Cytoplasmic	0	0.0001	0.9918	0.0003	0.0075	0.0003
1265	MMBJNONL_02622	Cytoplasmic	0	0.0001	0.9998	0	0.0001	0
1266	MMBJNONL_00417	Cytoplasmic	0	0.0002	0.9939	0.0012	0.0033	0.0013
1267	MMBJNONL_13514	Cytoplasmic	0	0.0005	0.9839	0.0062	0.0018	0.0077
1268	MMBJNONL_09347	Cytoplasmic	0.0008	0.0127	0.9387	0.0042	0.0426	0.001
1269	MMBJNONL_00385	Cytoplasmic Membrane	0	0.0002	0.0011	0.9974	0.0013	0.0001
1270	MMBJNONL_07913	Cytoplasmic	0	0.0004	0.9972	0.0001	0.0017	0.0006
1271	MMBJNONL_13822	Cytoplasmic Membrane	0.012	0.1682	0.0023	0.5894	0.0231	0.205
1272	MMBJNONL_00400	Cytoplasmic	0	0.0074	0.9892	0.0005	0.0026	0.0002
1273	MMBJNONL_05201	Cytoplasmic	0	0.0002	0.9896	0.0097	0.0005	0.0001
1274	MMBJNONL_05813	Cytoplasmic	0	0.0001	0.9997	0	0.0001	0.0001
1275	MMBJNONL_08072	Cytoplasmic	0.0001	0.0017	0.9792	0.0141	0.0046	0.0003
1276	MMBJNONL_06415	Cytoplasmic Membrane	0.0095	0.0931	0.0016	0.6416	0.0139	0.2403
1277	MMBJNONL_10746	Cytoplasmic	0	0	0.9973	0.0001	0.0019	0.0007
1278	MMBJNONL_01078	Cytoplasmic	0	0.0006	0.9926	0.0035	0.0031	0.0003
1279	MMBJNONL_05183	Cytoplasmic	0.0003	0.0028	0.9522	0.0025	0.0386	0.0036
1280	MMBJNONL_09891	Extracellular	0.0007	0.4719	0.406	0.0074	0.0169	0.0971
1281	MMBJNONL_09209	Cytoplasmic	0.0002	0.0498	0.8936	0.0466	0.0089	0.001
1282	MMBJNONL_13166	Cytoplasmic	0	0.0012	0.9972	0.0001	0.0001	0.0013
1283	MMBJNONL_07731	Extracellular	0.0181	0.9227	0.0003	0.0406	0.0021	0.0162
1284	MMBJNONL_07055	Cytoplasmic	0.0001	0.0012	0.9961	0.0003	0.0021	0.0002
1285	MMBJNONL_14022	Cytoplasmic	0.001	0.0107	0.97	0.0016	0.0071	0.0097
1286	MMBJNONL_05370	Cytoplasmic	0	0	0.997	0.0019	0.0007	0.0004
1287	MMBJNONL_05179	Cytoplasmic	0.0003	0.0016	0.9696	0.0076	0.0159	0.0051
1288	MMBJNONL_07310	Cytoplasmic	0.0002	0.0022	0.9459	0.021	0.0305	0.0001
1289	MMBJNONL_06386	Cytoplasmic Membrane	0.0044	0.0277	0.0006	0.956	0.0091	0.0021
1290	MMBJNONL_03848	Cytoplasmic	0	0	0.9994	0	0.0005	0.0001
1291	MMBJNONL_05217	Cytoplasmic Membrane	0	0.0001	0	0.9997	0.0001	0
1292	MMBJNONL_05423	Cytoplasmic	0	0.0075	0.9551	0.0092	0.0055	0.0227
1293	MMBJNONL_05103	Cytoplasmic	0.0001	0.0029	0.9904	0.0006	0.0036	0.0023
1294	MMBJNONL_00869	Cytoplasmic	0	0.0003	0.9931	0	0.0047	0.0018
1295	MMBJNONL_03684	Cytoplasmic	0.02	0.129	0.8402	0.0052	0.0031	0.0025
1296	MMBJNONL_02879	Cytoplasmic	0.0002	0.0011	0.7504	0.2198	0.0178	0.0106
1297	MMBJNONL_12808	Cytoplasmic	0	0.0002	0.9995	0	0.0001	0.0002
1298	MMBJNONL_11604	Cytoplasmic	0.0001	0.0001	0.6275	0.0006	0.3716	0.0002
1299	MMBJNONL_02953	Cytoplasmic	0	0.0253	0.9611	0.0078	0.0051	0.0007
1300	MMBJNONL_06686	Cytoplasmic	0	0.0002	0.9984	0.0002	0.0009	0.0003
1301	MMBJNONL_07164	Cytoplasmic	0	0.0001	0.9921	0.0025	0.0051	0.0003
1302	MMBJNONL_02560	Cytoplasmic	0	0.0022	0.976	0.0123	0.009	0.0004
1303	MMBJNONL_13716	Cytoplasmic Membrane	0.0228	0.0597	0.0003	0.7957	0.0659	0.0556
1304	MMBJNONL_07562	Cytoplasmic	0	0	0.9998	0.0001	0.0001	0
1305	MMBJNONL_02926	Cytoplasmic	0	0.0009	0.9517	0.0278	0.0178	0.0017
1306	MMBJNONL_11097	Cytoplasmic	0	0.0004	0.9809	0.0098	0.0076	0.0012
1307	MMBJNONL_06685	Cytoplasmic	0	0.0002	0.9965	0.0024	0.0006	0.0002
1308	MMBJNONL_06331	Cytoplasmic	0	0.0003	0.999	0.0002	0.0005	0.0001
1309	MMBJNONL_09240	Cytoplasmic	0	0	0.9996	0.0001	0.0002	0.0001
1310	MMBJNONL_01300	Cytoplasmic	0	0.0002	0.9978	0.0002	0.0008	0.001
1311	MMBJNONL_06181	Extracellular	0.0162	0.9615	0	0.0217	0.0004	0.0002
1312	MMBJNONL_13350	Cytoplasmic	0.0001	0.0048	0.9097	0.0805	0.0049	0
1313	MMBJNONL_13799	Cytoplasmic	0	0.0002	0.9961	0.002	0.0015	0.0001
1314	MMBJNONL_04702	Cytoplasmic	0	0.0001	0.9992	0.0002	0.0001	0.0003
1315	MMBJNONL_03238	Cytoplasmic	0	0.0038	0.9139	0.0815	0.0008	0
1316	MMBJNONL_02067	Cytoplasmic	0	0.0003	0.994	0.0035	0.0021	0.0001
1317	MMBJNONL_01754	Cytoplasmic	0	0.0001	0.9994	0	0.0004	0.0001
1318	MMBJNONL_11664	Cytoplasmic	0	0	0.9998	0	0.0001	0
1319	MMBJNONL_00625	Cytoplasmic	0	0.0001	0.9973	0.0001	0.0025	0.0001
1320	MMBJNONL_13546	Cytoplasmic	0.0005	0.0029	0.9152	0.0039	0.0385	0.0391
1321	MMBJNONL_00235	Cytoplasmic	0	0.0001	0.9992	0.0004	0.0002	0.0001
1322	MMBJNONL_04835	Cytoplasmic	0.0001	0.002	0.6957	0.2753	0.0131	0.0138
1323	MMBJNONL_12176	Cytoplasmic	0	0	0.9979	0.0007	0.0011	0.0003
1324	MMBJNONL_11633	Outer Membrane	0.0004	0.0001	0.2919	0.0043	0.7029	0.0004
1325	MMBJNONL_13826	Cytoplasmic	0.0001	0.0032	0.9038	0.0555	0.0177	0.0196
1326	MMBJNONL_13106	Cytoplasmic	0	0.0026	0.9837	0.0009	0.0005	0.0124
1327	MMBJNONL_06448	Cytoplasmic	0.0004	0.0027	0.9223	0.0014	0.0726	0.0006
1328	MMBJNONL_08137	Cytoplasmic	0	0.0001	0.9993	0.0002	0.0002	0.0003
1329	MMBJNONL_01791	Cytoplasmic	0.0001	0.0036	0.9633	0.0085	0.0204	0.0041
1330	MMBJNONL_05180	Cytoplasmic	0.0001	0.0002	0.977	0.0175	0.0036	0.0016
1331	MMBJNONL_03707	Cytoplasmic	0	0.0004	0.9971	0.0002	0.001	0.0013
1332	MMBJNONL_07004	Cytoplasmic	0.001	0.0182	0.906	0.0015	0.0728	0.0005
1333	MMBJNONL_00598	Cytoplasmic Membrane	0.0107	0.0019	0.0002	0.9235	0.0479	0.0158
1334	MMBJNONL_05418	Cytoplasmic	0.0046	0.0019	0.9638	0.0213	0.0083	0.0002
1335	MMBJNONL_02064	Cytoplasmic	0	0	1	0	0	0
1336	MMBJNONL_11954	Cytoplasmic	0	0.002	0.996	0.0002	0.0007	0.001
1337	MMBJNONL_02304	Cytoplasmic	0	0.0001	0.9848	0.0129	0.001	0.0012
1338	MMBJNONL_07779	Cytoplasmic	0	0.0006	0.9841	0.0001	0.0009	0.0143
1339	MMBJNONL_00471	Cytoplasmic	0	0	0.9999	0	0.0001	0
1340	MMBJNONL_03865	Cytoplasmic	0	0.0018	0.9969	0.0007	0.0005	0.0001
1341	MMBJNONL_13499	Cytoplasmic	0.0001	0.0034	0.8818	0.0992	0.0071	0.0084
1342	MMBJNONL_06756	Cytoplasmic	0.0001	0.0021	0.9821	0.0024	0.0089	0.0043
1343	MMBJNONL_11119	Extracellular	0.0018	0.4641	0	0.0701	0.0505	0.4135
1344	MMBJNONL_08761	Cytoplasmic	0	0.0001	0.9941	0.0012	0.0026	0.0021
1345	MMBJNONL_09691	Cytoplasmic	0.0004	0.0002	0.9598	0.0006	0.0388	0.0002
1346	MMBJNONL_01668	Cytoplasmic	0.0001	0.0127	0.9446	0.0265	0.0071	0.009
1347	MMBJNONL_05967	Cytoplasmic	0.0001	0.0001	0.5972	0.379	0.0231	0.0005
1348	MMBJNONL_06154	Cytoplasmic	0	0.0001	0.999	0.0001	0.0003	0.0005
1349	MMBJNONL_06707	Cytoplasmic	0	0.0005	0.9924	0.0002	0.0065	0.0004
1350	MMBJNONL_08039	Cytoplasmic	0	0.0042	0.99	0.0002	0.0036	0.002
1351	MMBJNONL_13085	Cytoplasmic	0	0.0005	0.9962	0.0014	0.0014	0.0005
1352	MMBJNONL_09659	Cytoplasmic	0	0.0023	0.9917	0.002	0.0032	0.0007
1353	MMBJNONL_13881	Cytoplasmic Membrane	0.0146	0.104	0.0043	0.8459	0.016	0.0151
1354	MMBJNONL_02360	Cytoplasmic	0	0.0004	0.9929	0.0033	0.0032	0.0001
1355	MMBJNONL_00489	Cytoplasmic	0.0004	0.0082	0.9245	0.0449	0.0172	0.0048
1356	MMBJNONL_12768	Cytoplasmic	0	0.0034	0.9939	0.0009	0.0018	0
1357	MMBJNONL_06039	Extracellular	0.1971	0.7427	0.0099	0.0012	0.013	0.0361
1358	MMBJNONL_04694	Cytoplasmic Membrane	0.0004	0.1716	0.2372	0.4092	0.1242	0.0574
1359	MMBJNONL_03529	Cytoplasmic Membrane	0.0027	0.0175	0.0003	0.9635	0.0066	0.0094
1360	#CONTAM#sp|K2C1_HUMAN|	Cytoplasmic	0.0277	0.0018	0.4962	0.0031	0.4672	0.0039
1361	MMBJNONL_00571	Cytoplasmic	0.0001	0.0061	0.9809	0.0049	0.0023	0.0057
1362	MMBJNONL_02508	Cytoplasmic	0.0017	0.045	0.9248	0.0185	0.0051	0.0048
1363	MMBJNONL_09959	Cytoplasmic	0.0004	0.0009	0.9454	0.0117	0.0401	0.0016
1364	MMBJNONL_03561	Cytoplasmic	0	0.0002	0.9977	0.0006	0.0014	0
1365	MMBJNONL_12133	Cytoplasmic	0	0.0006	0.9972	0.0001	0.001	0.0011
1366	MMBJNONL_05542	Cytoplasmic	0	0.0024	0.9898	0.0072	0.0005	0
1367	MMBJNONL_03498	Cytoplasmic	0	0.0008	0.9915	0.0008	0.0061	0.0008
1368	MMBJNONL_03283	Cytoplasmic	0	0.0091	0.984	0.0018	0.0042	0.0008
1369	MMBJNONL_03030	Cytoplasmic	0.0015	0.0139	0.9584	0.0026	0.0235	0.0002
1370	MMBJNONL_13187	Cytoplasmic	0	0.0003	0.9994	0.0001	0.0002	0
1371	MMBJNONL_13750	Extracellular	0.0016	0.6769	0.0003	0.0377	0.0416	0.2419
1372	MMBJNONL_09591	Cytoplasmic	0.0017	0.0641	0.8735	0.0172	0.0388	0.0046
1373	MMBJNONL_13732	Cytoplasmic	0.0004	0.0079	0.8769	0.1041	0.0079	0.0027
1374	MMBJNONL_06277	Extracellular	0.051	0.6117	0.0093	0.1024	0.0375	0.1881
1375	MMBJNONL_08037	Cytoplasmic Membrane	0.0015	0.0233	0.0009	0.9577	0.0156	0.0011
1376	MMBJNONL_09886	Cytoplasmic Membrane	0.0003	0.0357	0.3343	0.5918	0.0334	0.0045
1377	MMBJNONL_02825	Cytoplasmic Membrane	0.0002	0.0014	0	0.9976	0.0006	0.0002
1378	MMBJNONL_08344	Cytoplasmic	0.0001	0.0018	0.9304	0.0217	0.0224	0.0236
1379	MMBJNONL_01522	Cytoplasmic	0.0004	0.0061	0.9564	0.0151	0.0216	0.0004
1380	MMBJNONL_05377	Cytoplasmic Membrane	0.0005	0.0027	0.4006	0.5357	0.0113	0.0493
1381	MMBJNONL_04451	Cytoplasmic	0	0.0023	0.9452	0.0033	0.001	0.0481
1382	MMBJNONL_02310	Cytoplasmic	0.0011	0.0047	0.8945	0.009	0.0504	0.0403
1383	MMBJNONL_05561	Cytoplasmic	0.0003	0.0017	0.9417	0.002	0.0499	0.0044
1384	MMBJNONL_00665	Cytoplasmic	0.0002	0.0001	0.9895	0.0028	0.0073	0.0001
1385	MMBJNONL_09963	Cytoplasmic	0	0.0004	0.9988	0.0006	0.0002	0
1386	MMBJNONL_13758	Cytoplasmic	0	0	0.9973	0.002	0.0003	0.0004
1387	MMBJNONL_06691	Cytoplasmic	0	0.0007	0.9854	0.0102	0.003	0.0007
1388	MMBJNONL_13823	Cytoplasmic	0.0001	0.0053	0.5489	0.4299	0.01	0.0057
1389	MMBJNONL_09516	Cytoplasmic	0.0004	0.0241	0.8448	0.0675	0.0185	0.0446
1390	MMBJNONL_08946	Cytoplasmic Membrane	0.0077	0.014	0.0008	0.9397	0.032	0.0058
1391	MMBJNONL_04100	Cytoplasmic	0.0004	0.0017	0.9381	0.0393	0.0202	0.0003
1392	MMBJNONL_09939	Cytoplasmic	0.0008	0.0088	0.9582	0.0063	0.0218	0.0041
1393	MMBJNONL_06176	Cytoplasmic	0.0001	0.0013	0.9228	0.0565	0.0083	0.0111
1394	MMBJNONL_01586	Cytoplasmic	0.0006	0.1109	0.8753	0.0021	0.0099	0.0013
1395	MMBJNONL_06559	Cytoplasmic	0.0001	0.001	0.9708	0.0012	0.0242	0.0028
1396	MMBJNONL_03277	Cytoplasmic	0.0001	0.0005	0.9777	0.0041	0.0167	0.0009
1397	MMBJNONL_10557	Cytoplasmic	0	0.0001	0.9998	0	0	0
1398	MMBJNONL_08515	Cytoplasmic	0	0.0017	0.9969	0.0001	0.001	0.0003
1399	MMBJNONL_05421	Cytoplasmic	0	0.0003	0.9984	0.0006	0.0004	0.0003
1400	MMBJNONL_06969	Cytoplasmic	0.0004	0.0024	0.5074	0.4506	0.0371	0.0021
1401	MMBJNONL_08019	Cytoplasmic	0.0001	0.0016	0.997	0.0001	0.0008	0.0005
1402	MMBJNONL_02916	Cytoplasmic	0	0	0.9999	0	0	0
1403	MMBJNONL_11087	Cytoplasmic	0	0	0.9999	0	0	0
1404	MMBJNONL_05594	Cytoplasmic Membrane	0.0006	0.015	0	0.7231	0.0038	0.2574
1405	MMBJNONL_12514	Cytoplasmic	0	0.0051	0.9876	0.0009	0.0052	0.0012
1406	MMBJNONL_09889	Cytoplasmic	0.0004	0.0551	0.9136	0.0148	0.0148	0.0013
1407	MMBJNONL_06656	Extracellular	0.027	0.5343	0.0638	0.1239	0.0402	0.2107
1408	MMBJNONL_04161	Extracellular	0.0025	0.5554	0.2719	0.016	0.0298	0.1243
1409	MMBJNONL_03013	Cytoplasmic	0.0008	0.3452	0.5512	0.0269	0.073	0.0028
1410	MMBJNONL_06332	Cytoplasmic	0	0.0005	0.9993	0	0.0001	0
1411	MMBJNONL_12846	Cytoplasmic	0.0001	0.0038	0.9909	0.0007	0.0041	0.0004
1412	MMBJNONL_06701	Cytoplasmic	0	0.0003	0.9978	0.0004	0.0013	0.0001
1413	MMBJNONL_07278	Cytoplasmic	0.0002	0.0003	0.8511	0.0297	0.0089	0.1098
1414	MMBJNONL_02071	Cytoplasmic	0	0.002	0.9876	0.0071	0.0026	0.0008
1415	MMBJNONL_01298	Cytoplasmic	0	0	1	0	0	0
1416	MMBJNONL_14097	Cytoplasmic	0	0.0019	0.9945	0.0004	0.0028	0.0004
1417	MMBJNONL_14156	Cytoplasmic	0	0.0003	0.9936	0.0007	0.0031	0.0024
1418	MMBJNONL_02796	Cytoplasmic	0.0003	0.0027	0.85	0.0001	0.1457	0.0013
1419	MMBJNONL_11658	Cytoplasmic	0.0003	0.0027	0.85	0.0001	0.1457	0.0013
1420	MMBJNONL_04476	Cytoplasmic Membrane	0.0001	0.0014	0.2301	0.7634	0.0034	0.0015
1421	MMBJNONL_02176	Cytoplasmic	0.0003	0.0004	0.9901	0.0046	0.0042	0.0003
1422	MMBJNONL_10552	Cytoplasmic	0	0.0003	0.9988	0.0001	0.0007	0.0001
1423	MMBJNONL_13996	Cytoplasmic	0	0	0.9996	0	0.0003	0
1424	MMBJNONL_14018	Cytoplasmic	0.0001	0.0003	0.8358	0.0709	0.0715	0.0215
1425	MMBJNONL_03557	Cytoplasmic	0.0001	0.0003	0.837	0.0764	0.0693	0.017
1426	MMBJNONL_03234	Cytoplasmic	0	0.0007	0.9969	0.0007	0.0014	0.0003
1427	MMBJNONL_11628	Outer Membrane	0	0.0001	0.3417	0.0002	0.6579	0.0001
1428	MMBJNONL_10743	Cytoplasmic	0	0.0014	0.9876	0.0005	0.008	0.0025
1429	MMBJNONL_00617	Cytoplasmic	0.0001	0.0139	0.9682	0.004	0.0082	0.0056
1430	MMBJNONL_04524	Cytoplasmic	0.0005	0.1119	0.8024	0.0697	0.0152	0.0002
1431	MMBJNONL_13882	Cytoplasmic	0.0004	0.0012	0.978	0.0121	0.008	0.0003
1432	MMBJNONL_08081	Cytoplasmic	0.0001	0.0008	0.9935	0.0001	0.0045	0.0011
1433	MMBJNONL_08663	Cytoplasmic	0	0.0002	0.995	0.0006	0.0019	0.0023
1434	MMBJNONL_09412	Cytoplasmic	0.0001	0.0029	0.8302	0.0949	0.058	0.0139
1435	MMBJNONL_13189	Cytoplasmic	0	0.0002	0.9991	0	0.0005	0.0002
1436	MMBJNONL_10862	Cytoplasmic Membrane	0	0	0	0.9999	0.0001	0
1437	MMBJNONL_01950	Cytoplasmic	0	0.0005	0.99	0.0028	0.0048	0.0019
1438	MMBJNONL_09119	Cytoplasmic	0	0.0077	0.9702	0.0016	0.0043	0.0162
1439	MMBJNONL_04926	Cytoplasmic	0.0024	0.0474	0.6467	0.2431	0.0427	0.0176
1440	MMBJNONL_07544	Cytoplasmic	0	0	0.9998	0	0.0001	0.0001
1441	MMBJNONL_11698	Cytoplasmic	0	0.0015	0.9911	0.0017	0.0051	0.0005
1442	MMBJNONL_02847	Cytoplasmic	0.0001	0.0076	0.9843	0.0006	0.007	0.0004
1443	MMBJNONL_05666	Cytoplasmic	0.0014	0.0107	0.8369	0.0128	0.1183	0.0199
1444	MMBJNONL_03100	Cytoplasmic	0.0001	0.0018	0.982	0.0075	0.0078	0.0008
1445	MMBJNONL_13488	Cytoplasmic	0	0.0004	0.9968	0	0.0027	0.0001
1446	MMBJNONL_03878	Cytoplasmic	0	0.0001	0.8661	0.1169	0.0065	0.0103
1447	MMBJNONL_01128	Cytoplasmic	0	0.0001	0.9911	0.0018	0.0068	0.0002
1448	MMBJNONL_09989	Cytoplasmic	0.0001	0.0002	0.6892	0.0005	0.3098	0.0002
1449	MMBJNONL_02523	Outer Membrane	0.0008	0.005	0.33	0.0039	0.6597	0.0006
1450	MMBJNONL_03597	Outer Membrane	0.0008	0.005	0.33	0.0039	0.6597	0.0006
1451	MMBJNONL_13049	Cytoplasmic	0.0001	0.0073	0.9831	0.0063	0.0029	0.0003
1452	MMBJNONL_02157	Cytoplasmic	0	0	0.9985	0.0001	0.0013	0.0001
1453	MMBJNONL_13824	Cytoplasmic	0.0003	0.0034	0.771	0.1374	0.0795	0.0085
1454	MMBJNONL_05306	Cytoplasmic Membrane	0	0.0004	0.2028	0.7931	0.0028	0.0008
1455	MMBJNONL_11609	Outer Membrane	0	0	0.4059	0	0.5937	0.0004
1456	MMBJNONL_13136	Cytoplasmic Membrane	0.0038	0.1053	0.0103	0.8001	0.0629	0.0175
1457	MMBJNONL_05536	Cytoplasmic	0.0001	0.0036	0.9731	0.0116	0.0112	0.0003
1458	MMBJNONL_04102	Cytoplasmic	0	0.0007	0.9967	0.0001	0.0014	0.0011
1459	MMBJNONL_02902	Cytoplasmic	0	0.0002	0.9935	0.0028	0.0026	0.0008
1460	MMBJNONL_11917	Cytoplasmic	0.0001	0.0819	0.8818	0.0288	0.0031	0.0043
1461	MMBJNONL_04724	Cytoplasmic	0.0002	0.0024	0.7168	0.226	0.0319	0.0228
1462	MMBJNONL_07649	Cytoplasmic	0.0001	0.0001	0.978	0.0099	0.0116	0.0003
1463	MMBJNONL_06005	Cytoplasmic	0.0001	0.0001	0.9811	0.0085	0.0098	0.0003
1464	MMBJNONL_01008	Cytoplasmic	0	0	0.9997	0	0.0002	0
1465	MMBJNONL_13167	Cytoplasmic	0.0002	0.0355	0.9319	0.0014	0.0204	0.0105
1466	MMBJNONL_10947	Cytoplasmic	0	0.0003	0.9987	0.0002	0.0008	0.0001
1467	MMBJNONL_07878	Cytoplasmic	0.0003	0.009	0.9852	0.0027	0.0008	0.0021
1468	MMBJNONL_13399	Cytoplasmic	0.0002	0.0036	0.9921	0.0002	0.0013	0.0026
1469	MMBJNONL_14122	Cytoplasmic	0	0.0006	0.9939	0.001	0.0006	0.0039
1470	MMBJNONL_07758	Cytoplasmic	0	0.0068	0.9861	0.0006	0.0011	0.0054
1471	MMBJNONL_09958	Cytoplasmic	0.0001	0.0002	0.9467	0.0017	0.0507	0.0006
1472	MMBJNONL_08188	Cytoplasmic Membrane	0.0012	0.0057	0.0005	0.7827	0.0596	0.1503
1473	MMBJNONL_11338	Cytoplasmic	0	0.0003	0.9923	0.0002	0.0056	0.0016
1474	MMBJNONL_05408	Cytoplasmic	0.0001	0.0009	0.9594	0.0074	0.0319	0.0003
1475	MMBJNONL_09340	Cytoplasmic	0.002	0.0201	0.7918	0.0218	0.0191	0.1452
1476	MMBJNONL_12046	Cytoplasmic	0.0001	0.0004	0.9158	0.0717	0.0081	0.0039
1477	MMBJNONL_00567	Cytoplasmic	0.0015	0.0984	0.8319	0.0582	0.0091	0.0009
1478	MMBJNONL_03824	Cytoplasmic	0	0.0173	0.9799	0.0013	0.0013	0.0001
1479	MMBJNONL_00340	Cytoplasmic Membrane	0.0056	0.0201	0.0002	0.9084	0.0393	0.0265
1480	MMBJNONL_04453	Cytoplasmic Membrane	0.0003	0.0089	0.0004	0.9696	0.0199	0.0009
1481	MMBJNONL_05405	Cytoplasmic	0.0007	0.0052	0.9755	0.0025	0.0149	0.0012
1482	MMBJNONL_01287	Cytoplasmic	0	0.0004	0.9894	0.0034	0.006	0.0008
1483	MMBJNONL_05511	Cytoplasmic	0.0001	0.0013	0.9791	0.0107	0.0039	0.005
1484	MMBJNONL_04164	Cytoplasmic	0	0.0003	0.9975	0.0005	0.0013	0.0004
1485	MMBJNONL_07142	Cytoplasmic	0	0.0002	0.9994	0	0.0003	0
1486	MMBJNONL_01607	Cytoplasmic	0	0.0009	0.7467	0.244	0.0071	0.0014
1487	MMBJNONL_05108	Cytoplasmic	0	0.0005	0.9349	0.0389	0.0142	0.0115
1488	MMBJNONL_12850	Cytoplasmic	0	0.005	0.9425	0.0489	0.0021	0.0014
1489	MMBJNONL_04367	Cytoplasmic	0.0002	0.0043	0.9136	0.0581	0.0117	0.0121
1490	MMBJNONL_14106	Cytoplasmic	0	0.0023	0.9786	0.0015	0.0013	0.0164
1491	MMBJNONL_13599	Cytoplasmic	0	0.0003	0.9567	0.0015	0.0052	0.0362
1492	MMBJNONL_08036	Cytoplasmic	0.0001	0.0077	0.9886	0.001	0.0025	0.0001
1493	MMBJNONL_00046	Cytoplasmic	0	0.0002	0.9997	0	0.0001	0
1494	MMBJNONL_06251	Cytoplasmic	0.0095	0.0018	0.7591	0.2183	0.0102	0.0012
1495	MMBJNONL_07515	Extracellular	0.0122	0.8738	0.0005	0.0808	0.002	0.0306
1496	MMBJNONL_02866	Cytoplasmic	0	0	0.9861	0.0123	0.0015	0.0001
1497	MMBJNONL_08363	Cytoplasmic	0.0001	0.002	0.9971	0.0001	0.0006	0.0001
1498	MMBJNONL_03313	Cytoplasmic	0	0	0.9933	0.0036	0.003	0.0001
1499	MMBJNONL_03163	Cytoplasmic	0	0	0.9884	0.0064	0.0051	0.0001
1500	MMBJNONL_07950	Cytoplasmic	0.0002	0.0189	0.9352	0.0398	0.0029	0.003
1501	MMBJNONL_06063	Cytoplasmic	0	0.0027	0.9557	0.0254	0.0159	0.0002
1502	MMBJNONL_01273	Cytoplasmic	0	0.0003	0.9994	0	0.0001	0.0002
1503	MMBJNONL_06512	Cytoplasmic	0	0.0011	0.9966	0.0001	0.0005	0.0017
1504	MMBJNONL_07306	Cytoplasmic Membrane	0.0004	0.0797	0	0.8787	0.0029	0.0383
1505	MMBJNONL_11754	Cytoplasmic	0	0.0001	0.9969	0.0002	0.0003	0.0025
1506	MMBJNONL_07665	Cytoplasmic	0	0.0001	0.9974	0.0003	0.0021	0.0001
1507	MMBJNONL_05988	Cytoplasmic	0	0.0001	0.998	0.0003	0.0015	0.0001
1508	MMBJNONL_04773	Cytoplasmic	0.0005	0.0089	0.8977	0.0129	0.0048	0.0752
1509	MMBJNONL_03706	Cytoplasmic	0.0001	0.0028	0.9946	0.0001	0.0021	0.0003
1510	MMBJNONL_07468	Cytoplasmic	0.0008	0.009	0.8244	0.0923	0.0715	0.0021
1511	MMBJNONL_03910	Cytoplasmic	0.0007	0.0085	0.8256	0.0927	0.0701	0.0023
1512	MMBJNONL_09922	Cytoplasmic	0.0001	0.0027	0.9691	0.0106	0.016	0.0016
1513	MMBJNONL_12003	Cytoplasmic Membrane	0	0.0021	0.1216	0.8724	0.0023	0.0016
1514	MMBJNONL_01670	Cytoplasmic	0.0002	0.0233	0.9166	0.0577	0.0022	0.0001
1515	MMBJNONL_07952	Cytoplasmic	0.0002	0.0067	0.9727	0.0169	0.0033	0.0002
1516	MMBJNONL_01784	Cytoplasmic	0	0.0004	0.9959	0.001	0.0012	0.0015
1517	MMBJNONL_08020	Cytoplasmic	0	0.0007	0.9709	0.0014	0.0197	0.0073
1518	MMBJNONL_12123	Cytoplasmic	0.0002	0.181	0.8008	0.0071	0.0107	0.0003
1519	MMBJNONL_11634	Cytoplasmic	0	0.0002	0.8559	0.0004	0.1434	0
1520	MMBJNONL_09698	Cytoplasmic	0	0.0002	0.8559	0.0004	0.1434	0
1521	MMBJNONL_01612	Cytoplasmic Membrane	0	0	0	0.9995	0.0005	0
1522	MMBJNONL_12007	Cytoplasmic	0	0.0002	0.9969	0.0001	0.0022	0.0005
1523	MMBJNONL_09701	Cytoplasmic	0	0.0003	0.9428	0.0429	0.0097	0.0042
1524	MMBJNONL_05860	Cytoplasmic Membrane	0.0001	0.0008	0.1313	0.8388	0.0218	0.0072
1525	MMBJNONL_08048	Cytoplasmic	0	0.0003	0.9894	0.0001	0.0009	0.0093
1526	MMBJNONL_05445	Cytoplasmic	0	0.0006	0.997	0.0002	0.0022	0.0001
1527	MMBJNONL_07800	Cytoplasmic	0	0.0014	0.9479	0.0463	0.0031	0.0013
1528	MMBJNONL_10697	Cytoplasmic Membrane	0.0002	0.0009	0.0004	0.9853	0.0129	0.0003
1529	MMBJNONL_11128	Cytoplasmic Membrane	0	0.0002	0	0.999	0.0008	0
1530	MMBJNONL_13081	Cytoplasmic	0	0.001	0.9965	0.0005	0.0017	0.0002
1531	MMBJNONL_07046	Cytoplasmic	0.0001	0.0002	0.9985	0.0007	0.0003	0.0001
1532	MMBJNONL_13119	Cytoplasmic	0	0.0001	0.9997	0	0.0001	0.0001
1533	MMBJNONL_04277	Cytoplasmic	0.0001	0.0024	0.9547	0.0042	0.0171	0.0214
1534	MMBJNONL_10543	Cytoplasmic	0	0.0003	0.9929	0.0027	0.0039	0.0003
1535	MMBJNONL_02309	Cytoplasmic	0	0.0004	0.9974	0.0014	0.0007	0
1536	MMBJNONL_10153	Cytoplasmic	0	0	0.9992	0.0002	0.0006	0
1537	MMBJNONL_03493	Cytoplasmic	0.0002	0.003	0.9421	0.0127	0.0302	0.0119
1538	MMBJNONL_02114	Cytoplasmic	0	0.0003	0.9993	0	0.0002	0.0002
1539	MMBJNONL_00207	Cytoplasmic	0	0.0003	0.987	0.0023	0.0098	0.0006
1540	MMBJNONL_03495	Cytoplasmic	0	0.0011	0.9988	0	0.0001	0
1541	MMBJNONL_04273	Extracellular	0.0005	0.5303	0.345	0.0327	0.0043	0.0873
1542	MMBJNONL_10701	Cytoplasmic	0	0.0002	0.9988	0	0.0009	0
1543	MMBJNONL_00813	Cytoplasmic	0	0.0028	0.9306	0.0482	0.0136	0.0048
1544	MMBJNONL_06051	Cytoplasmic	0	0.0139	0.9758	0.0001	0.0094	0.0007
1545	MMBJNONL_12139	Cytoplasmic	0	0.0011	0.99	0.0015	0.0068	0.0005
1546	MMBJNONL_02831	Cytoplasmic	0	0.0003	0.9981	0.0011	0.0005	0.0001
1547	MMBJNONL_02670	Cytoplasmic	0.0001	0.0011	0.9871	0.0114	0.0002	0.0001
1548	MMBJNONL_06472	Cytoplasmic Membrane	0.0003	0.0683	0	0.6442	0.003	0.284
1549	MMBJNONL_07320	Cytoplasmic	0.0003	0.0882	0.9004	0.0066	0.0039	0.0007
1550	MMBJNONL_07570	Cytoplasmic	0	0.0006	0.9953	0.0001	0.0034	0.0006
1551	MMBJNONL_06125	Cytoplasmic	0	0.0005	0.986	0.0098	0.0023	0.0015
1552	MMBJNONL_00241	Cytoplasmic	0	0.0033	0.9938	0	0.0028	0.0002
1553	MMBJNONL_05882	Cytoplasmic	0	0.0019	0.996	0.0006	0.0013	0.0001
1554	MMBJNONL_13792	Cytoplasmic	0	0.0005	0.9963	0.0007	0.0015	0.001
1555	MMBJNONL_08933	Cytoplasmic	0	0.0006	0.9964	0.0007	0.001	0.0012
1556	MMBJNONL_01825	Cytoplasmic	0.0001	0.0068	0.9791	0.0031	0.0035	0.0075
1557	MMBJNONL_10993	Cytoplasmic Membrane	0	0.0001	0	0.9993	0.0006	0
1558	MMBJNONL_07805	Cytoplasmic	0	0.005	0.9858	0.0007	0.0061	0.0025
1559	MMBJNONL_01723	Cytoplasmic Membrane	0.0134	0.0313	0.0002	0.7911	0.0265	0.1375
1560	MMBJNONL_07997	Cytoplasmic Membrane	0.0123	0.0097	0.0068	0.8704	0.0596	0.0413
1561	MMBJNONL_12835	Cytoplasmic	0	0.0001	0.9976	0.0007	0.0014	0.0001
1562	MMBJNONL_07820	Cytoplasmic	0.0003	0.1098	0.8572	0.0315	0.0009	0.0002
1563	MMBJNONL_07969	Cytoplasmic	0.0002	0.0898	0.8812	0.0277	0.0009	0.0002
1564	MMBJNONL_10957	Cytoplasmic Membrane	0	0.0083	0	0.9885	0.0029	0.0003
1565	MMBJNONL_11753	Cytoplasmic	0	0.0005	0.9885	0.0033	0.0076	0.0001
1566	MMBJNONL_06873	Cytoplasmic	0	0.0003	0.994	0.004	0.0011	0.0006
1567	MMBJNONL_07625	Cytoplasmic	0	0.0003	0.9868	0.0055	0.0035	0.0039
1568	MMBJNONL_07985	Cytoplasmic	0	0.0001	0.9989	0.0002	0.0006	0.0001
1569	MMBJNONL_08104	Cytoplasmic Membrane	0.1459	0.4122	0.0017	0.4176	0.0029	0.0197
1570	MMBJNONL_03928	Cytoplasmic	0	0.0023	0.9902	0.0065	0.0007	0.0002
1571	MMBJNONL_11998	Periplasmic	0.0009	0.1354	0.0033	0.1794	0.0484	0.6326
1572	MMBJNONL_05448	Cytoplasmic	0	0.0001	0.9985	0.0002	0.0011	0
1573	MMBJNONL_00512	Cytoplasmic	0	0.0001	0.9996	0	0.0002	0.0001
1574	MMBJNONL_11621	Cytoplasmic	0.0002	0.0012	0.6608	0.0058	0.3298	0.002
1575	MMBJNONL_09686	Cytoplasmic	0.0002	0.0009	0.6443	0.0056	0.3473	0.0018
1576	MMBJNONL_13310	Cytoplasmic	0	0.0543	0.8638	0.0734	0.0075	0.0009
1577	MMBJNONL_13162	Cytoplasmic Membrane	0.0001	0.0042	0.0002	0.9883	0.0065	0.0007
1578	MMBJNONL_13872	Cytoplasmic	0	0.0007	0.9939	0.0019	0.0034	0.0001
1579	MMBJNONL_04535	Cytoplasmic Membrane	0.0003	0.0023	0.206	0.7755	0.0144	0.0016
1580	MMBJNONL_01551	Cytoplasmic	0	0	0.9976	0.0002	0.002	0.0001
1581	MMBJNONL_03050	Cytoplasmic	0.0001	0.0436	0.9441	0.0025	0.0078	0.0019
1582	MMBJNONL_00360	Cytoplasmic Membrane	0.0014	0.0074	0.2078	0.7158	0.0485	0.019
1583	MMBJNONL_01250	Cytoplasmic	0.0002	0.001	0.9655	0.0142	0.0182	0.0009
1584	MMBJNONL_02566	Cytoplasmic	0.0001	0.0017	0.9845	0.0029	0.0071	0.0037
1585	MMBJNONL_03487	Cytoplasmic	0	0.0008	0.9972	0.0001	0.0005	0.0014
1586	MMBJNONL_09953	Cytoplasmic	0.0015	0.0269	0.6519	0.0161	0.3034	0.0003
[truncated: 747 more rows]

## Sheet: DeepLocPro Compost SN
	ACC	Localization	Cell wall & surface	Extracellular	Cytoplasmic	Cytoplasmic Membrane	Outer Membrane	Periplasmic		Localizations	Frequency
[truncated: 241 more rows]

[truncated: 2 more sheets: SignalP-6.0 Compost Pellet, SignalP-6.0 Compost SN]
